# Supplementary material for: Based on Transcriptome Sequencing of Cell Wall Deficient Strain, Research on Arabinosyltransferase Inhibition’s Effect on the Synthesis of Cell Wall in Chlamydomonas reinhardtii
Source: Int J Mol Sci. 2023 Dec 18;24(24):17595. doi: 10.3390/ijms242417595 (PMC10744005; doi:10.3390/ijms242417595)
Supplement: Supplementary file 1 [file ijms-24-17595-s001.zip]

Archive with 1 entries (1 files):
- CW1_CW2_CW3_vs_CW-D1_CW-D2_CW-D3-annotation.xlsx
