# Supplementary material for: Based on Transcriptome Sequencing of Cell Wall Deficient Strain, Research on Arabinosyltransferase Inhibition’s Effect on the Synthesis of Cell Wall in Chlamydomonas reinhardtii
Source: Int J Mol Sci. 2023 Dec 18;24(24):17595. doi: 10.3390/ijms242417595 (PMC10744005; doi:10.3390/ijms242417595)
Supplement: Supplementary file 1 [file ijms-24-17595-s001.zip › CW1_CW2_CW3_vs_CW-D1_CW-D2_CW-D3-annotation.xlsx]

## Sheet: CW1_CW2_CW3_vs_CW-D1_CW-D2_CW-D
#ID	CW1_Count	CW2_Count	CW3_Count	CW-D1_Count	CW-D2_Count	CW-D3_Count	CW1_FPKM	CW2_FPKM	CW3_FPKM	CW-D1_FPKM	CW-D2_FPKM	CW-D3_FPKM	FDR	log2FC	regulated	COG_class	COG_class_annotation	GO_annotation	KEGG_annotation	KEGG_pathway_annotation	KOG_class	KOG_class_annotation	Pfam_annotation	Swiss-Prot_annotation	eggNOG_class	eggNOG_class_annotation	NR_annotation
gene-CHLRE_03g169850v5	214	159	189	851	548	941	1.42252	0.897807	1.10414	4.75051	3.27738	4.77753	4.35353e-08	1.36774	up	[J]	Translation, ribosomal structure and biogenesis	Molecular Function: cysteine-tRNA ligase activity (GO:0004817);; Molecular Function: ATP binding (GO:0005524);; Cellular Component: cytoplasm (GO:0005737);; Biological Process: cysteinyl-tRNA aminoacylation (GO:0006423);;	K01883|0.0e+00|cre:CHLREDRAFT_188223|K01883 cysteinyl-tRNA synthetase [EC:6.1.1.16] | (RefSeq) predicted protein	Aminoacyl-tRNA biosynthesis (ko00970)	[J]	Translation, ribosomal structure and biogenesis	tRNA synthetases class I (C) catalytic domain	Cysteine--tRNA ligase, chloroplastic/mitochondrial OS=Arabidopsis thaliana OX=3702 GN=SYCO PE=2 SV=1	J	Translation, ribosomal structure and biogenesis	hypothetical protein CHLRE_03g169850v5 [Chlamydomonas reinhardtii]
gene-CHLRE_17g706250v5	85	49	45	14	0	24	0.425634	0.206297	0.194312	0.057761	0	0.091837	0.00108702	-2.66754	down	--	--	--	--	--	--	--	Tetratricopeptide repeat	--	C	Energy production and conversion	hypothetical protein CHLRE_17g706250v5 [Chlamydomonas reinhardtii]
gene-CHLRE_02g095144v5	3054	3048	2791	188	196	317	14.8094	12.5254	11.8832	0.761399	0.85313	1.17071	9.21807e-99	-4.30358	down	--	--	--	--	--	--	--	--	--	--	--	hypothetical protein CHLRE_02g095144v5 [Chlamydomonas reinhardtii]
gene-CHLRE_16g687182v5	166	103	103	1607	1119	1757	1.07509	0.562961	0.583026	8.72393	6.50964	8.6784	1.94505e-28	2.88799	up	--	--	--	--	--	--	--	Armadillo/beta-catenin-like repeat	--	--	--	hypothetical protein CHLRE_16g687182v5 [Chlamydomonas reinhardtii]
gene-CHLRE_12g531350v5	21	39	9	485	501	366	0.261509	0.416341	0.099907	5.13647	5.6932	3.52875	6.41504e-14	3.5443	up	--	--	Cellular Component: nucleus (GO:0005634);; Biological Process: regulation of transcription, DNA-templated (GO:0006355);;	K23408|7.1e-94|cre:CHLREDRAFT_172486|K23408 cell division cycle-associated protein 7 | (RefSeq) CGL62; cell cycle associated protein	--	--	--	Zinc-finger domain of monoamine-oxidase A repressor R1	--	S	Function unknown	hypothetical protein CHLRE_12g531350v5 [Chlamydomonas reinhardtii]
gene-CHLRE_09g411050v5	1555	1695	1477	1126	976	1403	5.2186	4.81929	4.35353	3.1645	2.94006	3.58669	1.33725e-10	-1.08773	down	--	--	--	K19721|1.4e-07|vcn:VOLCADRAFT_96055|K19721 collagen type V/XI/XXIV/XXVII, alpha | (RefSeq) hypothetical protein	--	--	--	--	--	--	--	hypothetical protein CHLRE_09g411050v5 [Chlamydomonas reinhardtii]
gene-CHLRE_06g310950v5	22452	27933	26684	9341	7295	9047	175.412	184.943	183.067	61.1287	51.1773	53.8659	9.44239e-36	-2.22411	down	[E]	Amino acid transport and metabolism	Cellular Component: cytoplasm (GO:0005737);; Molecular Function: oxidoreductase activity (GO:0016491);;	--	--	--	--	FAD dependent oxidoreductase	--	E	Amino acid transport and metabolism	hypothetical protein CHLRE_06g310950v5 [Chlamydomonas reinhardtii]
gene-CHLRE_01g008850v5	1616	1597	1779	1034	739	1371	2.93155	2.45433	2.83351	1.57038	1.20387	1.89535	1.62357e-11	-1.34065	down	--	--	Cellular Component: Golgi membrane (GO:0000139);; Biological Process: endoplasmic reticulum organization (GO:0007029);; Biological Process: Golgi organization (GO:0007030);; Cellular Component: ER to Golgi transport vesicle membrane (GO:0012507);; Biological Process: protein transport (GO:0015031);; Biological Process: COPII vesicle coating (GO:0048208);; Biological Process: positive regulation o…	K20353|2.5e-25|mng:MNEG_13990|K20353 COPII coat assembly protein SEC16 | (RefSeq) hypothetical protein	--	[K]	Transcription	Sec23-binding domain of Sec16	Protein transport protein SEC16B homolog OS=Arabidopsis thaliana OX=3702 GN=SEC16B PE=1 SV=1	U	Intracellular trafficking, secretion, and vesicular transport	hypothetical protein CHLRE_01g008850v5 [Chlamydomonas reinhardtii]
gene-CHLRE_10g449138v5	0	8	12	96	66	135	0	0.147095	0.217203	1.75004	1.30086	2.24762	0.000106436	2.89004	up	--	--	--	--	--	--	--	--	--	--	--	hypothetical protein CHLRE_10g449138v5 [Chlamydomonas reinhardtii]
gene-CHLRE_09g399886v5	17	9	10	99	133	226	0.066991	0.028477	0.033649	0.338726	0.491239	0.707206	2.69535e-08	2.85746	up	--	--	--	--	--	[R]	General function prediction only	--	--	--	--	hypothetical protein CHLRE_09g399886v5 [Chlamydomonas reinhardtii]
gene-CHLRE_07g332901v5	8	13	11	439	429	887	0.032762	0.048543	0.041742	1.63319	1.70925	3.00211	1.4679e-34	4.93549	up	--	--	--	--	--	--	--	--	--	--	--	hypothetical protein CHLRE_07g332901v5 [Chlamydomonas reinhardtii]
gene-CHLRE_04g224450v5	3376	2928	2829	2095	2261	2410	10.3575	7.61331	7.62149	5.38438	6.2304	5.63452	2.25162e-07	-1.06254	down	[T]	Signal transduction mechanisms	Molecular Function: protein kinase activity (GO:0004672);; Molecular Function: ATP binding (GO:0005524);;	--	--	--	--	Protein tyrosine and serine/threonine kinase	--	--	--	hypothetical protein CHLRE_04g224450v5 [Chlamydomonas reinhardtii]
gene-CHLRE_12g551800v5	327	386	295	1129	1074	1646	3.50144	3.50471	2.777	10.1474	10.3505	13.4627	9.87589e-09	1.25711	up	--	--	Molecular Function: hydrolase activity (GO:0016787);;	K03574|1.1e-21|apro:F751_6547|K03574 8-oxo-dGTP diphosphatase [EC:3.6.1.55] | (RefSeq) hypothetical protein	--	--	--	NUDIX domain	--	--	--	hypothetical protein CHLRE_12g551800v5 [Chlamydomonas reinhardtii]
gene-CHLRE_17g736300v5	167	203	190	1141	1227	1654	0.541512	0.559749	0.541021	3.1105	3.58385	4.10283	1.74108e-22	2.16934	up	--	--	--	--	--	--	--	PQQ-like domain	--	--	--	hypothetical protein CHLRE_17g736300v5 [Chlamydomonas reinhardtii]
gene-CHLRE_17g746997v5	9081	10241	9494	30904	50198	35592	54.4382	52.0262	49.9744	155.183	270.242	162.611	2.80012e-06	1.39845	up	[C]	Energy production and conversion	Molecular Function: alcohol dehydrogenase (NAD) activity (GO:0004022);; Cellular Component: mitochondrion (GO:0005739);; Molecular Function: oxidoreductase activity, acting on the aldehyde or oxo group of donors, NAD or NADP as acceptor (GO:0016620);; Molecular Function: metal ion binding (GO:0046872);;	K00128|1.1e-06|cpap:110826078|K00128 aldehyde dehydrogenase (NAD+) [EC:1.2.1.3] | (RefSeq) aldehyde dehydrogenase family 2 member B4, mitochondrial-like	Glycolysis / Gluconeogenesis (ko00010);; Ascorbate and aldarate metabolism (ko00053);; Fatty acid degradation (ko00071);; Valine, leucine and isoleucine degradation (ko00280);; Lysine degradation (ko00310);; Arginine and proline metabolism (ko00330);; Histidine metabolism (ko00340);; Tryptophan metabolism (ko00380);; beta-Alanine metabolism (ko00410);; Glycerolipid metabolism (ko00561);; Pyruvate…	[C]	Energy production and conversion	Iron-containing alcohol dehydrogenase	--	C	Energy production and conversion	dual function alcohol dehydrogenase / acetaldehyde dehydrogenase [Chlamydomonas reinhardtii]
gene-CHLRE_02g107100v5	239	316	265	1762	1632	2256	0.587614	0.659529	0.573423	3.64137	3.61479	4.24307	1.2748e-25	2.11144	up	--	--	--	K13172|6.9e-12|mis:MICPUN_103755|K13172 serine/arginine repetitive matrix protein 2 | (RefSeq) predicted protein	--	--	--	--	--	--	--	hypothetical protein CHLRE_02g107100v5 [Chlamydomonas reinhardtii]
gene-CHLRE_17g715653v5	2487	1959	1737	6798	7181	8286	13.2836	8.86472	8.14457	30.4117	34.4413	33.7292	4.59817e-08	1.19639	up	--	--	--	--	--	--	--	--	--	--	--	hypothetical protein CHLRE_17g715653v5 [Chlamydomonas reinhardtii]
gene-CHLRE_01g002100v5	111	48	92	50	27	58	0.595694	0.218844	0.432583	0.225018	0.126209	0.236697	0.00245463	-1.52267	down	--	--	Molecular Function: kinase activity (GO:0016301);; Molecular Function: metal ion binding (GO:0046872);;	K14676|1.3e-182|cre:CHLREDRAFT_167286|K14676 lysophospholipid hydrolase [EC:3.1.1.5] | (RefSeq) predicted protein	Glycerophospholipid metabolism (ko00564)	--	--	MYND finger	--	I	Lipid transport and metabolism	hypothetical protein CHLRE_01g002100v5 [Chlamydomonas reinhardtii]
gene-CHLRE_05g246753v5	98	53	52	544	485	572	0.755011	0.339594	0.346195	3.50685	3.35513	3.35757	3.55879e-12	2.29062	up	--	--	--	--	--	--	--	--	--	--	--	hypothetical protein CHLRE_05g246753v5 [Chlamydomonas reinhardtii]
gene-CHLRE_07g330900v5	48	44	28	370	442	576	0.235406	0.180575	0.117647	1.5188	1.94341	2.15334	1.6982e-17	2.82581	up	--	--	--	--	--	--	--	--	--	--	--	hypothetical protein CHLRE_07g330900v5 [Chlamydomonas reinhardtii]
gene-CHLRE_16g668700v5	21295	24922	17712	12497	11920	15022	141.803	140.637	103.563	69.7007	71.2784	76.2344	3.91264e-12	-1.33769	down	--	--	--	--	--	--	--	--	--	--	--	hypothetical protein CHLRE_16g668700v5 [Chlamydomonas reinhardtii]
gene-CHLRE_15g638304v5	182	255	226	183	89	177	0.934143	1.11088	1.01918	0.789307	0.407454	0.693433	0.000259111	-1.22266	down	--	--	--	--	--	--	--	--	--	S	Function unknown	hypothetical protein CHLRE_15g638304v5 [Chlamydomonas reinhardtii]
gene-CHLRE_07g353700v5	93	112	116	446	228	478	0.618175	0.629358	0.676125	2.48065	1.35862	2.42083	0.000439711	1.13621	up	--	--	--	--	--	--	--	--	--	--	--	hypothetical protein CHLRE_07g353700v5 [Chlamydomonas reinhardtii]
gene-CHLRE_03g181200v5	25960	26708	23203	13529	8632	14116	214.064	186.63	168.004	93.4452	63.9201	88.7087	3.03858e-22	-1.72629	down	[I]	Lipid transport and metabolism	Cellular Component: mitochondrion (GO:0005739);; Biological Process: leucine catabolic process (GO:0006552);; Molecular Function: ligase activity (GO:0016874);; Cellular Component: methylcrotonoyl-CoA carboxylase complex (GO:1905202);;	K01969|2.7e-298|cre:CHLREDRAFT_24506|K01969 3-methylcrotonyl-CoA carboxylase beta subunit [EC:6.4.1.4] | (RefSeq) 3-methylcrotonyl-CoA carboxylase	Valine, leucine and isoleucine degradation (ko00280)	[EI]	Amino acid transport and metabolism;; Lipid transport and metabolism	Carboxyl transferase domain	Methylcrotonoyl-CoA carboxylase beta chain, mitochondrial OS=Arabidopsis thaliana OX=3702 GN=MCCB PE=2 SV=1	--	--	hypothetical protein CHLRE_03g181200v5 [Chlamydomonas reinhardtii]
gene-CHLRE_13g574250v5	5425	5484	5427	2157	1902	3163	32.0588	27.4642	28.1601	10.6761	10.0895	14.2449	1.70125e-26	-1.84216	down	[M]	Cell wall/membrane/envelope biogenesis	Molecular Function: protein kinase activity (GO:0004672);; Molecular Function: ATP binding (GO:0005524);; Cellular Component: cytoplasm (GO:0005737);; Biological Process: signal transduction (GO:0007165);; Cellular Component: integral component of membrane (GO:0016021);;	K01968|1.3e-24|tcc:18613295|K01968 3-methylcrotonyl-CoA carboxylase alpha subunit [EC:6.4.1.4] | (RefSeq) methylcrotonoyl-CoA carboxylase subunit alpha, mitochondrial	Valine, leucine and isoleucine degradation (ko00280)	[T]	Signal transduction mechanisms	Protein tyrosine and serine/threonine kinase	Probable serine/threonine-protein kinase SIS8 OS=Arabidopsis thaliana OX=3702 GN=SIS8 PE=1 SV=1	--	--	hypothetical protein CHLRE_13g574250v5 [Chlamydomonas reinhardtii]
gene-CHLRE_16g691204v5	205	208	250	46	66	121	5.34293	4.58708	5.72745	1.00655	1.53436	2.40836	1.07673e-08	-2.14107	down	--	--	--	--	--	--	--	--	--	--	--	hypothetical protein CHLRE_16g691204v5 [Chlamydomonas reinhardtii]
gene-CHLRE_12g546150v5	50815	58642	53703	30399	23315	26955	1881.32	1839.89	1745.9	942.732	775.157	760.556	9.41351e-20	-1.65246	down	--	--	Cellular Component: cytochrome b6f complex (GO:0009512);; Cellular Component: integral component of membrane (GO:0016021);;	--	--	--	--	PetM family of cytochrome b6f complex subunit 7	Cytochrome b6-f complex subunit 7, chloroplastic OS=Chlamydomonas reinhardtii OX=3055 GN=petM PE=1 SV=1	--	--	cytochrome b6f complex PetM subunit [Chlamydomonas reinhardtii]
gene-CHLRE_02g095087v5	310	261	240	1642	9470	2491	1.72746	1.23121	1.17136	7.6688	47.4213	10.5861	0.000127121	3.14366	up	[O]	Posttranslational modification, protein turnover, chaperones	Molecular Function: cysteine-type endopeptidase activity (GO:0004197);; Cellular Component: extracellular space (GO:0005615);; Cellular Component: lysosome (GO:0005764);; Biological Process: proteolysis involved in cellular protein catabolic process (GO:0051603);;	K16292|2.2e-14|zma:100216764|K16292 KDEL-tailed cysteine endopeptidase [EC:3.4.22.-] | (RefSeq) uncharacterized LOC100216764 precursor	--	[O]	Posttranslational modification, protein turnover, chaperones	Papain family cysteine protease	Ananain OS=Ananas comosus OX=4615 GN=AN1 PE=1 SV=2	O	Posttranslational modification, protein turnover, chaperones	hypothetical protein CHLRE_02g095087v5 [Chlamydomonas reinhardtii]
gene-CHLRE_06g283000v5	4	17	6	162	104	151	0.019668	0.088448	0.031529	0.843906	0.583748	0.716495	4.84745e-08	3.10551	up	--	--	--	--	--	--	--	--	--	S	Function unknown	hypothetical protein CHLRE_06g283000v5 [Chlamydomonas reinhardtii]
gene-CHLRE_09g392850v5	43	34	16	777	1002	887	0.100248	0.065946	0.031441	1.52647	2.11289	1.58707	8.51071e-29	4.12151	up	--	--	--	--	--	--	--	--	--	--	--	hypothetical protein CHLRE_09g392850v5 [Chlamydomonas reinhardtii]
gene-CHLRE_01g020000v5	24	23	23	257	297	338	0.089319	0.072352	0.074053	0.801924	0.993391	0.9598	2.14639e-17	2.96478	up	--	--	Cellular Component: integral component of membrane (GO:0016021);;	--	--	--	--	--	--	--	--	hypothetical protein CHLRE_01g020000v5 [Chlamydomonas reinhardtii]
gene-CHLRE_16g651650v5	487	824	1105	599	579	536	7.0936	10.168	14.1359	7.30563	7.5703	5.94877	0.00171519	-1.10529	down	[J]	Translation, ribosomal structure and biogenesis	Molecular Function: double-stranded DNA binding (GO:0003690);; Molecular Function: isoleucine-tRNA ligase activity (GO:0004822);; Molecular Function: ATP binding (GO:0005524);; Biological Process: regulation of transcription, DNA-templated (GO:0006355);; Biological Process: isoleucyl-tRNA aminoacylation (GO:0006428);;	K01870|1.1e-56|cre:CHLREDRAFT_139213|K01870 isoleucyl-tRNA synthetase [EC:6.1.1.5] | (RefSeq) aminoacyl-tRNA ligase	Aminoacyl-tRNA biosynthesis (ko00970)	[J]	Translation, ribosomal structure and biogenesis	tRNA synthetases class I (I, L, M and V)	Isoleucine--tRNA ligase, cytoplasmic OS=Arabidopsis thaliana OX=3702 GN=At4g10320 PE=2 SV=1	--	--	hypothetical protein CHLRE_16g651650v5 [Chlamydomonas reinhardtii]
gene-CHLRE_08g375950v5	2174	2283	2234	2016	875	2126	47.5984	42.3698	42.9535	36.9784	17.1998	35.4757	7.95892e-05	-1.09977	down	--	--	Molecular Function: protein binding (GO:0005515);;	K15026|9.5e-71|cre:CHLREDRAFT_148563|K15026 translation initiation factor 2A | (RefSeq) EIF2Aa; eukaryotic initiation factor	--	--	--	SnoaL-like domain	--	J	Translation, ribosomal structure and biogenesis	hypothetical protein CHLRE_08g375950v5 [Chlamydomonas reinhardtii]
gene-CHLRE_09g394200v5	5269	8340	7368	81721	102601	103522	22.7078	30.4606	27.8858	295.049	397.144	340.066	2.08167e-35	3.11303	up	--	--	Molecular Function: RNA polymerase II transcription factor binding (GO:0001085);; Molecular Function: DNA binding (GO:0003677);; Molecular Function: transcription corepressor activity (GO:0003714);; Cellular Component: nucleus (GO:0005634);;	--	--	--	--	Fasciclin domain	--	--	--	hypothetical protein CHLRE_09g394200v5 [Chlamydomonas reinhardtii]
gene-CHLRE_04g215350v5	125	105	47	356	361	538	0.828827	0.58923	0.270518	1.97533	2.14871	2.7159	0.000179195	1.48153	up	[R]	General function prediction only	Molecular Function: protein binding (GO:0005515);;	K14552|2.6e-289|vcn:VOLCADRAFT_107736|K14552 NET1-associated nuclear protein 1 (U3 small nucleolar RNA-associated protein 17) | (RefSeq) hypothetical protein	Ribosome biogenesis in eukaryotes (ko03008)	[R]	General function prediction only	WD domain, G-beta repeat	WD repeat-containing protein GTS1 OS=Arabidopsis thaliana OX=3702 GN=GTS1 PE=2 SV=1	S	Function unknown	hypothetical protein CHLRE_04g215350v5 [Chlamydomonas reinhardtii]
gene-CHLRE_10g428600v5	29	34	26	212	102	172	0.203658	0.202511	0.159608	1.25762	0.648311	0.926684	5.20639e-05	1.72603	up	--	--	--	--	--	--	--	--	--	--	--	hypothetical protein CHLRE_10g428600v5 [Chlamydomonas reinhardtii]
gene-CHLRE_01g055477v5	1133	1386	1038	524	513	1043	10.1006	10.4699	8.12379	3.91389	4.10527	7.08708	8.94087e-08	-1.44626	down	--	--	--	--	--	--	--	--	--	--	--	hypothetical protein CHLRE_01g055477v5 [Chlamydomonas reinhardtii]
gene-CHLRE_07g332750v5	77	62	120	389	275	441	0.310926	0.214573	0.429758	1.33088	1.00589	1.37243	6.84095e-05	1.39111	up	--	--	--	--	--	--	--	--	--	--	--	hypothetical protein CHLRE_07g332750v5 [Chlamydomonas reinhardtii]
gene-CHLRE_12g542600v5	117	96	51	17	25	38	1.44317	1.00024	0.552293	0.175325	0.276305	0.355459	9.77211e-06	-2.28052	down	--	--	--	--	--	--	--	--	--	--	--	hypothetical protein CHLRE_12g542600v5 [Chlamydomonas reinhardtii]
gene-CHLRE_01g057061v5	33	22	11	133	92	178	0.207734	0.115367	0.056848	0.719671	0.534294	0.874836	0.000295447	1.84861	up	--	--	--	--	--	--	--	rRNA processing/ribosome biogenesis	--	S	Function unknown	hypothetical protein CHLRE_01g057061v5 [Chlamydomonas reinhardtii]
gene-CHLRE_07g353555v5	58	20	51	684	281	767	0.267932	0.07749	0.206185	2.67566	1.17703	2.72982	2.81795e-11	2.93683	up	--	--	Molecular Function: protein dimerization activity (GO:0046983);;	--	--	--	--	Helix-loop-helix DNA-binding domain	--	--	--	hypothetical protein CHLRE_07g353555v5 [Chlamydomonas reinhardtii]
gene-CHLRE_16g667100v5	2762	2399	2041	690	401	628	33.2058	24.4338	21.5417	6.93973	4.3201	5.74916	5.90167e-34	-2.71014	down	--	--	Molecular Function: protein binding (GO:0005515);;	K15718|3.8e-19|cmo:103494917|K15718 linoleate 9S-lipoxygenase [EC:1.13.11.58] | (RefSeq) probable linoleate 9S-lipoxygenase 5	Linoleic acid metabolism (ko00591)	[R]	General function prediction only	LysM domain	F-box protein At1g55000 OS=Arabidopsis thaliana OX=3702 GN=At1g55000 PE=1 SV=1	S	Function unknown	hypothetical protein CHLRE_16g667100v5 [Chlamydomonas reinhardtii]
gene-CHLRE_07g313143v5	43	9	19	2202	1332	1746	0.309674	0.055517	0.121979	13.5532	8.78939	9.77766	9.19053e-39	5.38815	up	--	--	--	--	--	--	--	--	--	--	--	hypothetical protein CHLRE_07g313143v5 [Chlamydomonas reinhardtii]
gene-CHLRE_10g431400v5	236	702	656	3264	1332	2558	3.49132	8.82109	8.54167	40.5678	17.7507	28.9274	0.000704185	1.44222	up	[J]	Translation, ribosomal structure and biogenesis	Molecular Function: molecular_function (GO:0003674);; Molecular Function: catalytic activity (GO:0003824);; Molecular Function: nuclease activity (GO:0004518);; Molecular Function: endonuclease activity (GO:0004519);; Molecular Function: endoribonuclease activity (GO:0004521);; Molecular Function: ribonuclease activity (GO:0004540);; Cellular Component: cellular_component (GO:0005575);; Cellular …	K00784|3.1e-187|cre:CHLREDRAFT_186221|K00784 ribonuclease Z [EC:3.1.26.11] | (RefSeq) TRZ1; nuclear RNase Z	RNA transport (ko03013)	--	--	Beta-lactamase superfamily domain	tRNase Z TRZ1 OS=Arabidopsis thaliana OX=3702 GN=TRZ1 PE=1 SV=3	S	Function unknown	nuclear RNase Z [Chlamydomonas reinhardtii]
Chlamydomonas_reinhardtii_newGene_466	292	314	315	55	53	61	6.32612	4.47254	4.61408	0.898148	0.793213	0.776779	3.94703e-30	-3.05672	down	--	--	--	--	--	--	--	--	--	--	--	predicted protein [Chlamydomonas reinhardtii]
gene-CHLRE_03g170550v5	68	92	144	3884	3718	3331	0.51235	0.587307	0.953733	24.5681	25.216	19.1729	3.09704e-47	4.46264	up	--	--	--	--	--	--	--	--	--	--	--	hypothetical protein CHLRE_03g170550v5 [Chlamydomonas reinhardtii]
gene-CHLRE_01g048850v5	750	789	594	2347	2340	2873	4.49959	4.01066	3.12989	11.7942	12.6091	13.1381	1.02714e-08	1.17005	up	--	--	Molecular Function: DNA binding (GO:0003677);; Cellular Component: nucleus (GO:0005634);;	--	--	--	--	ARID/BRIGHT DNA binding domain	--	--	--	hypothetical protein CHLRE_01g048850v5 [Chlamydomonas reinhardtii]
gene-CHLRE_17g733650v5	41	66	58	194	111	275	0.594681	0.824196	0.744218	2.40247	1.47894	3.10499	0.00972622	1.08365	up	[H]	Coenzyme transport and metabolism	Biological Process: biotin biosynthetic process (GO:0009102);; Molecular Function: transferase activity (GO:0016740);; Molecular Function: pyridoxal phosphate binding (GO:0030170);;	K00652|9.2e-115|vcn:VOLCADRAFT_78219|K00652 8-amino-7-oxononanoate synthase [EC:2.3.1.47] | (RefSeq) hypothetical protein	Biotin metabolism (ko00780)	[E]	Amino acid transport and metabolism	Aminotransferase class I and II	8-amino-7-oxononanoate synthase OS=Arabidopsis thaliana OX=3702 GN=BIOF PE=1 SV=2	E	Amino acid transport and metabolism	hypothetical protein CHLRE_17g733650v5 [Chlamydomonas reinhardtii]
gene-CHLRE_07g321150v5	65	58	87	0	6	0	0.491321	0.37433	0.58074	0	0.036539	0	5.68345e-10	-4.9321	down	[T]	Signal transduction mechanisms	Molecular Function: nucleotide binding (GO:0000166);; Molecular Function: guanylate cyclase activity (GO:0004383);; Molecular Function: heme binding (GO:0020037);; Biological Process: intracellular signal transduction (GO:0035556);;	K12319|0.0e+00|cre:CHLREDRAFT_142791|K12319 guanylate cyclase soluble subunit beta [EC:4.6.1.2] | (RefSeq) CYG15; guanylate cyclase	Purine metabolism (ko00230)	[F]	Nucleotide transport and metabolism	Adenylate and Guanylate cyclase catalytic domain	--	T	Signal transduction mechanisms	hypothetical protein CHLRE_07g321150v5 [Chlamydomonas reinhardtii]
gene-CHLRE_08g360700v5	82	109	83	63	48	96	0.911382	1.02642	0.810472	0.587226	0.475789	0.813127	0.00801679	-1.06198	down	--	--	--	--	--	--	--	--	--	--	--	hypothetical protein CHLRE_08g360700v5 [Chlamydomonas reinhardtii]
gene-CHLRE_10g419050v5	643	657	568	474	313	553	4.76803	4.13837	3.70578	2.952	2.08623	3.12898	1.32796e-07	-1.14633	down	[C]	Energy production and conversion	Molecular Function: ATP binding (GO:0005524);; Cellular Component: plasma membrane (GO:0005886);; Biological Process: ATP synthesis coupled proton transport (GO:0015986);; Molecular Function: ADP binding (GO:0043531);; Cellular Component: proton-transporting ATP synthase complex, catalytic core F(1) (GO:0045261);; Molecular Function: proton-transporting ATP synthase activity, rotational mechanism…	K02132|0.0e+00|cre:CHLREDRAFT_141145|K02132 F-type H+-transporting ATPase subunit alpha | (RefSeq) ATP1B; mitochondrial F1F0 ATP synthase, alpha subunit	Oxidative phosphorylation (ko00190)	[C]	Energy production and conversion	ATP synthase alpha/beta family, nucleotide-binding domain	ATP synthase subunit alpha, chloroplastic OS=Nymphaea alba OX=34301 GN=atpA PE=3 SV=1	C	Energy production and conversion	hypothetical protein CHLRE_10g419050v5 [Chlamydomonas reinhardtii]
gene-CHLRE_13g604450v5	202	202	151	2805	2146	3436	0.575664	0.486949	0.37784	6.7137	5.50753	7.48172	9.3629e-57	3.22491	up	--	--	--	--	--	--	--	--	--	--	--	hypothetical protein CHLRE_13g604450v5 [Chlamydomonas reinhardtii]
gene-CHLRE_02g095300v5	175	208	205	53	72	82	0.620051	0.625522	0.63901	0.154948	0.228912	0.219592	9.7473e-11	-2.11292	down	[T]	Signal transduction mechanisms	Molecular Function: MAP kinase activity (GO:0004707);; Molecular Function: ATP binding (GO:0005524);; Cellular Component: nucleus (GO:0005634);; Cellular Component: cytoplasm (GO:0005737);; Biological Process: regulation of gene expression (GO:0010468);; Biological Process: intracellular signal transduction (GO:0035556);;	K08824|1.2e-159|cre:CHLREDRAFT_112232|K08824 cyclin-dependent kinase-like [EC:2.7.11.22] | (RefSeq) predicted protein	--	[R]	General function prediction only	Protein kinase domain	Cyclin-dependent kinase F-3 OS=Oryza sativa subsp. japonica OX=39947 GN=CDKF-3 PE=2 SV=1	T	Signal transduction mechanisms	hypothetical protein CHLRE_02g095300v5 [Chlamydomonas reinhardtii]
gene-CHLRE_10g421576v5	20	9	12	118	89	83	0.198676	0.073172	0.098617	0.981094	0.793787	0.623485	0.000161054	2.08077	up	--	--	--	--	--	--	--	--	--	--	--	hypothetical protein CHLRE_10g421576v5 [Chlamydomonas reinhardtii]
gene-CHLRE_03g185100v5	135	95	100	524	630	643	1.90346	1.13113	1.23809	6.18891	7.97888	6.90739	1.12083e-09	1.78584	up	--	--	Cellular Component: Golgi membrane (GO:0000139);; Cellular Component: endoplasmic reticulum membrane (GO:0005789);; Cellular Component: integral component of membrane (GO:0016021);; Biological Process: ubiquitin-dependent ERAD pathway (GO:0030433);; Biological Process: endoplasmic reticulum unfolded protein response (GO:0030968);; Molecular Function: metal ion binding (GO:0046872);; Molecular Fun…	K15698|3.3e-140|cre:CHLREDRAFT_115524|K15698 RING finger protein 121/175 | (RefSeq) predicted protein	--	[O]	Posttranslational modification, protein turnover, chaperones	--	--	O	Posttranslational modification, protein turnover, chaperones	hypothetical protein CHLRE_03g185100v5 [Chlamydomonas reinhardtii]
gene-CHLRE_01g032750v5	132	167	225	154	83	114	2.79165	3.0044	4.19476	2.74033	1.58517	1.83955	0.00154957	-1.21226	down	--	--	--	--	--	--	--	--	--	--	--	hypothetical protein CHLREDRAFT_157319 [Chlamydomonas reinhardtii]
gene-CHLRE_08g369350v5	108	95	94	320	518	344	2.38831	1.77752	1.82105	5.93321	10.3088	5.80855	0.000368904	1.36463	up	--	--	Cellular Component: integral component of membrane (GO:0016021);;	--	--	--	--	--	--	--	--	hypothetical protein CHLRE_08g369350v5 [Chlamydomonas reinhardtii]
gene-CHLRE_02g102600v5	181	222	226	154	58	143	1.05659	1.09341	1.15534	0.748462	0.301815	0.635237	7.31452e-05	-1.48552	down	--	--	Molecular Function: zinc ion binding (GO:0008270);; Cellular Component: integral component of membrane (GO:0016021);;	--	--	--	--	RING-variant domain	--	A	RNA processing and modification	hypothetical protein CHLRE_02g102600v5 [Chlamydomonas reinhardtii]
gene-CHLRE_16g648400v5	21	8	17	2970	2165	2249	0.238984	0.069724	0.162251	28.6901	22.4143	19.7649	5.34396e-83	6.5458	up	--	--	--	--	--	--	--	--	--	--	--	hypothetical protein CHLRE_16g648400v5 [Chlamydomonas reinhardtii]
gene-CHLRE_16g653300v5	977	1325	1490	8286	8624	8078	5.64758	6.4895	7.56205	40.129	44.7785	35.5979	8.29847e-17	2.06937	up	--	--	Molecular Function: transcription factor activity, sequence-specific DNA binding (GO:0003700);;	K04450|1.1e-10|apro:F751_3120|K04450 cyclic AMP-dependent transcription factor ATF-2 | (RefSeq) hypothetical protein	--	--	--	--	--	M	Cell wall/membrane/envelope biogenesis	hypothetical protein CHLRE_16g653300v5 [Chlamydomonas reinhardtii]
gene-CHLRE_10g449400v5	470	382	331	199	110	226	3.26493	2.24936	2.0158	1.15532	0.683711	1.19484	3.14801e-10	-1.80423	down	--	--	--	--	--	--	--	--	--	--	--	hypothetical protein CHLRE_10g449400v5 [Chlamydomonas reinhardtii]
gene-CHLRE_17g712300v5	92	43	59	280	235	332	0.585313	0.231717	0.328726	1.48849	1.33993	1.60737	0.000129919	1.4324	up	--	--	--	--	--	--	--	--	--	--	--	hypothetical protein CHLRE_17g712300v5 [Chlamydomonas reinhardtii]
gene-CHLRE_09g393350v5	148	116	117	1048	862	1077	1.84689	1.22524	1.27962	10.9833	9.69234	10.2723	2.6255e-24	2.29904	up	[S]	Function unknown	Molecular Function: nucleic acid binding (GO:0003676);;	--	--	--	--	Stage V sporulation protein S (SpoVS)	--	S	Function unknown	predicted protein [Chlamydomonas reinhardtii]
gene-CHLRE_16g674534v5	194	164	186	766	441	863	3.41574	2.44359	2.86222	11.2867	6.96794	11.5761	3.40306e-06	1.22902	up	[C]	Energy production and conversion	Molecular Function: molecular_function (GO:0003674);; Molecular Function: binding (GO:0005488);; Molecular Function: protein binding (GO:0005515);; Biological Process: protein folding (GO:0006457);; Molecular Function: protein C-terminus binding (GO:0008022);; Biological Process: biological_process (GO:0008150);; Biological Process: cellular process (GO:0009987);; Molecular Function: Hsp70 protei…	--	--	--	--	Tetratricopeptide repeat	--	S	Function unknown	predicted protein [Chlamydomonas reinhardtii]
gene-CHLRE_14g630000v5	382	394	404	111	110	177	7.74234	6.75791	7.17696	1.87404	1.99052	2.73519	3.95759e-19	-2.21485	down	--	--	--	--	--	--	--	SnoaL-like domain	--	--	--	hypothetical protein CHLRE_14g630000v5 [Chlamydomonas reinhardtii]
gene-CHLRE_15g643384v5	105	114	185	0	0	0	1.39254	1.28132	2.16201	0	0	0	1.28566e-18	-7.97602	down	--	--	--	--	--	--	--	--	--	--	--	hypothetical protein CHLRE_15g643384v5 [Chlamydomonas reinhardtii]
gene-CHLRE_07g345650v5	2	34	9	293	419	388	0.013148	0.251151	0.068645	2.16138	3.31815	2.60564	4.05104e-09	3.71349	up	--	--	--	--	--	--	--	--	--	--	--	hypothetical protein CHLRE_07g345650v5 [Chlamydomonas reinhardtii]
gene-CHLRE_06g268700v5	284	269	216	1779	1561	1647	2.08071	1.67195	1.39077	10.9508	10.301	9.22345	1.14004e-19	2.04215	up	--	--	--	--	--	--	--	--	--	--	--	hypothetical protein CHLRE_06g268700v5 [Chlamydomonas reinhardtii]
gene-CHLRE_12g526326v5	53	56	48	29	22	29	0.827934	0.754095	0.666825	0.375605	0.306224	0.346455	0.00102961	-1.57022	down	--	--	Molecular Function: holocytochrome-c synthase activity (GO:0004408);; Cellular Component: mitochondrion (GO:0005739);;	K01764|2.7e-48|cre:CHLREDRAFT_176161|K01764 cytochrome c heme-lyase [EC:4.4.1.17] | (RefSeq) HCS3; cytochrome c heme lyase	Porphyrin and chlorophyll metabolism (ko00860)	--	--	--	--	H	Coenzyme transport and metabolism	hypothetical protein CHLRE_12g526326v5 [Chlamydomonas reinhardtii]
gene-CHLRE_12g529600v5	262	174	177	1042	1554	1571	0.965534	0.543852	0.57339	3.2262	5.16001	4.427	4.35047e-12	2.10217	up	[K]	Transcription	Molecular Function: DNA binding (GO:0003677);; Molecular Function: DNA-directed 5'-3' RNA polymerase activity (GO:0003899);; Cellular Component: DNA-directed RNA polymerase I complex (GO:0005736);; Biological Process: transcription, DNA-templated (GO:0006351);; Molecular Function: zinc ion binding (GO:0008270);; Cellular Component: host cell nucleus (GO:0042025);;	K02999|0.0e+00|csl:COCSUDRAFT_30489|K02999 DNA-directed RNA polymerase I subunit RPA1 [EC:2.7.7.6] | (RefSeq) beta and beta-prime subunits of DNA dependent RNA-polymerase	RNA polymerase (ko03020)	[K]	Transcription	RNA polymerase Rpb1, domain 5	DNA-directed RNA polymerase I subunit 1 OS=Arabidopsis thaliana OX=3702 GN=NRPA1 PE=3 SV=1	K	Transcription	hypothetical protein CHLRE_12g529600v5 [Chlamydomonas reinhardtii]
gene-CHLRE_02g109683v5	39	68	39	585	350	618	0.310254	0.46228	0.272162	3.96727	2.54321	3.81329	5.16212e-16	2.68506	up	--	--	Molecular Function: protein dimerization activity (GO:0046983);;	--	--	--	--	Helix-loop-helix DNA-binding domain	--	K	Transcription	hypothetical protein CHLRE_02g109683v5 [Chlamydomonas reinhardtii]
gene-CHLRE_16g654600v5	161	194	130	761	703	1666	0.345714	0.354675	0.245452	1.37494	1.36201	2.74057	1.36098e-09	1.95332	up	--	--	Cellular Component: integral component of membrane (GO:0016021);;	--	--	--	--	Pherophorin	--	S	Function unknown	hypothetical protein CHLRE_16g654600v5 [Chlamydomonas reinhardtii]
gene-CHLRE_21g752197v5	279	376	331	104	113	215	1.6609	1.89748	1.7333	0.518346	0.604518	0.97715	4.2316e-09	-1.84396	down	--	--	--	--	--	--	--	--	--	--	--	hypothetical protein CHLRE_21g752197v5 [Chlamydomonas reinhardtii]
gene-CHLRE_14g611700v5	206	225	226	1346	1615	1537	1.01595	0.943719	0.983071	5.58325	7.18441	5.8017	2.45109e-18	2.12589	up	--	--	Biological Process: response to acid chemical (GO:0001101);; Cellular Component: cellular_component (GO:0005575);; Cellular Component: intracellular (GO:0005622);; Cellular Component: cell (GO:0005623);; Cellular Component: nucleus (GO:0005634);; Cellular Component: cytoplasm (GO:0005737);; Cellular Component: mitochondrion (GO:0005739);; Biological Process: response to stress (GO:0006950);; Biol…	--	--	--	--	PAP_fibrillin	Light-induced protein, chloroplastic OS=Solanum tuberosum OX=4113 PE=1 SV=2	S	Function unknown	hypothetical protein CHLRE_14g611700v5 [Chlamydomonas reinhardtii]
gene-CHLRE_18g750047v5	52888	26958	21973	1621	2598	1929	87.1071	37.6263	31.7783	2.2352	3.84151	2.4208	9.27797e-36	-4.54218	down	--	--	Cellular Component: integral component of membrane (GO:0016021);;	--	--	--	--	--	--	--	--	hypothetical protein CHLRE_18g750047v5 [Chlamydomonas reinhardtii]
gene-CHLRE_09g392877v5	107	186	112	5	18	16	0.896593	1.3169	0.819135	0.030489	0.132736	0.098986	3.46308e-13	-3.80712	down	--	--	--	--	--	--	--	--	--	--	--	hypothetical protein CHLRE_09g392877v5 [Chlamydomonas reinhardtii]
gene-CHLRE_01g017450v5	35	18	57	229	185	206	0.296798	0.12648	0.42996	1.6524	1.43091	1.35454	0.000183681	1.77869	up	--	--	Molecular Function: DNA binding (GO:0003677);; Cellular Component: alpha DNA polymerase:primase complex (GO:0005658);; Biological Process: DNA replication initiation (GO:0006270);;	K02321|0.0e+00|cre:CHLREDRAFT_146295|K02321 DNA polymerase alpha subunit B | (RefSeq) POLA2; DNA polymerase alpha subunit two	DNA replication (ko03030)	[L]	Replication, recombination and repair	DNA polymerase alpha/epsilon subunit B	--	L	Replication, recombination and repair	hypothetical protein CHLRE_01g017450v5 [Chlamydomonas reinhardtii]
gene-CHLRE_01g002451v5	37	19	19	111	157	182	0.634365	0.274255	0.282068	1.61743	2.45785	2.41541	0.000100865	1.87017	up	--	--	--	--	--	--	--	C2 domain	--	G	Carbohydrate transport and metabolism	hypothetical protein CHLRE_01g002451v5 [Chlamydomonas reinhardtii]
gene-CHLRE_09g393400v5	182	188	174	513	457	931	2.25771	1.96968	1.8898	5.32789	5.08738	8.80911	9.44722e-05	1.10082	up	[I]	Lipid transport and metabolism	Molecular Function: methyltransferase activity (GO:0008168);; Biological Process: methylation (GO:0032259);; Molecular Function: tocopherol O-methyltransferase activity (GO:0050342);;	K05928|1.1e-195|cre:CHLREDRAFT_129990|K05928 tocopherol O-methyltransferase [EC:2.1.1.95] | (RefSeq) VTE4; gamma-tocopherol methyltransferase	Ubiquinone and other terpenoid-quinone biosynthesis (ko00130)	[IR]	Lipid transport and metabolism;; General function prediction only	Methyltransferase domain	Probable tocopherol O-methyltransferase, chloroplastic OS=Oryza sativa subsp. japonica OX=39947 GN=VTE4 PE=2 SV=1	H	Coenzyme transport and metabolism	gamma-tocopherol methyltransferase [Chlamydomonas reinhardtii]
gene-CHLRE_19g750147v5	349	294	255	1811	1620	1632	2.62639	1.87367	1.68638	11.4224	10.9589	9.3657	5.28368e-15	1.84382	up	--	--	Molecular Function: DNA binding (GO:0003677);;	--	--	--	--	--	--	--	--	hypothetical protein CHLRE_19g750147v5 [Chlamydomonas reinhardtii]
gene-CHLRE_16g654100v5	188	223	230	1254	1134	1114	1.65418	1.66277	1.78378	9.3056	9.01788	7.52331	1.01426e-13	1.79823	up	--	--	--	--	--	--	--	--	5-methylcytosine-modifying enzyme 1 OS=Chlamydomonas reinhardtii OX=3055 GN=CMD1 PE=1 SV=1	--	--	RecName: Full=5-methylcytosine-modifying enzyme 1; Short=5mC-modifying enzyme 1; AltName: Full=Ten-eleven translocation 1 gene protein homolog; Short=CrTET1 [Chlamydomonas reinhardtii]
gene-CHLRE_17g711550v5	3935	3175	3485	1645	2540	2476	19.8428	13.5675	15.4306	6.94829	11.5027	9.51494	2.32273e-06	-1.28128	down	--	--	--	--	--	--	--	Cyclin, N-terminal domain	--	--	--	hypothetical protein CHLRE_17g711550v5 [Chlamydomonas reinhardtii]
gene-CHLRE_14g618250v5	2	1	0	506	442	441	0.022228	0.002164	0	4.70869	4.40942	3.73459	2.11603e-28	7.37449	up	--	--	--	--	--	--	--	--	--	--	--	hypothetical protein CHLRE_14g618250v5 [Chlamydomonas reinhardtii]
gene-CHLRE_09g399476v5	11	0	5	694	686	704	0.067623	0	0.027243	3.9115	4.14256	3.61183	6.69543e-38	6.11665	up	[O]	Posttranslational modification, protein turnover, chaperones	Molecular Function: ATP binding (GO:0005524);; Cellular Component: nucleus (GO:0005634);; Molecular Function: microtubule-severing ATPase activity (GO:0008568);; Molecular Function: ATPase activity (GO:0016887);; Biological Process: cytoplasmic microtubule organization (GO:0031122);;	K13254|9.7e-09|vcn:VOLCADRAFT_62257|K13254 spastin [EC:5.6.1.1] | (RefSeq) hypothetical protein	--	[O]	Posttranslational modification, protein turnover, chaperones	ATPase family associated with various cellular activities (AAA)	--	--	--	hypothetical protein CHLRE_09g399476v5 [Chlamydomonas reinhardtii]
gene-CHLRE_09g386734v5	357	382	355	1252	1149	1078	3.8455	3.49185	3.36012	11.3131	11.1318	8.8577	1.94437e-05	1.03005	up	--	--	Biological Process: protein glycosylation (GO:0006486);; Molecular Function: transferase activity, transferring glycosyl groups (GO:0016757);;	K05535|2.4e-99|mng:MNEG_2267|K05535 alpha 1,2-mannosyltransferase [EC:2.4.1.-] | (RefSeq) hypothetical protein	Various types of N-glycan biosynthesis (ko00513)	--	--	Mannosyltransferase putative	--	S	Function unknown	predicted protein [Chlamydomonas reinhardtii]
gene-CHLRE_15g636840v5	427	439	469	1659	1490	1748	5.18875	4.52656	5.00177	16.9076	16.2772	16.2134	1.79756e-10	1.22072	up	--	--	Cellular Component: integral component of membrane (GO:0016021);;	--	--	--	--	--	--	--	--	hypothetical protein CHLRE_15g636840v5 [Chlamydomonas reinhardtii]
gene-CHLRE_06g260200v5	374	326	304	206	121	373	3.14501	2.32706	2.2429	1.45338	0.907886	2.39322	0.00056669	-1.21394	down	--	--	Molecular Function: succinate transmembrane transporter activity (GO:0015141);; Biological Process: fumarate transport (GO:0015741);; Biological Process: succinate transport (GO:0015744);; Cellular Component: integral component of membrane (GO:0016021);;	K15100|2.6e-180|cre:CHLREDRAFT_155742|K15100 solute carrier family 25 (mitochondrial citrate transporter), member 1 | (RefSeq) MITC18; mitochondrial substrate carrier protein	--	[C]	Energy production and conversion	Mitochondrial carrier protein	Mitochondrial succinate-fumarate transporter 1 OS=Arabidopsis thaliana OX=3702 GN=SFC1 PE=2 SV=1	C	Energy production and conversion	mitochondrial substrate carrier protein [Chlamydomonas reinhardtii]
gene-CHLRE_02g076550v5	40	27	39	320	151	314	0.545604	0.308115	0.469462	3.67424	1.8509	3.27269	4.55036e-08	2.14409	up	--	--	--	--	--	--	--	--	--	--	--	hypothetical protein CHLRE_02g076550v5 [Chlamydomonas reinhardtii]
gene-CHLRE_12g558050v5	338	256	221	1096	688	1229	8.24865	5.28729	4.74049	22.4224	15.0895	22.8863	5.71311e-06	1.19577	up	--	--	Cellular Component: integral component of membrane (GO:0016021);;	--	--	--	--	--	--	--	--	hypothetical protein CHLRE_12g558050v5 [Chlamydomonas reinhardtii]
gene-CHLRE_01g065457v5	230	281	396	1164	1407	1015	1.88179	1.94526	2.84663	7.9815	10.3472	6.33671	7.19315e-05	1.34868	up	--	--	--	--	--	--	--	--	--	--	--	hypothetical protein CHLRE_01g065457v5 [Chlamydomonas reinhardtii]
gene-CHLRE_16g683750v5	103	111	75	609	420	879	1.84637	1.67811	1.17164	9.14331	6.76398	12.0084	6.19309e-12	2.00492	up	--	--	Cellular Component: cytoplasm (GO:0005737);; Cellular Component: integral component of membrane (GO:0016021);;	K13348|1.0e-139|cre:CHLREDRAFT_145554|K13348 protein Mpv17 | (RefSeq) CGL67; predicted protein	Peroxisome (ko04146)	[R]	General function prediction only	Mpv17 / PMP22 family	--	S	Function unknown	predicted protein [Chlamydomonas reinhardtii]
gene-CHLRE_12g560950v5	2688	5581	5479	24481	22532	38182	56.6781	99.7193	101.432	432.38	426.641	613.572	1.75846e-10	1.92497	up	--	--	Cellular Component: photosystem I (GO:0009522);; Biological Process: photosynthesis (GO:0015979);;	K08905|6.9e-63|cre:CHLREDRAFT_165416|K08905 photosystem I subunit V | (RefSeq) PSAG; photosystem I reaction center subunit V	Photosynthesis (ko00195)	--	--	Photosystem I psaG / psaK	Photosystem I reaction center subunit V, chloroplastic OS=Chlamydomonas reinhardtii OX=3055 GN=PSAG PE=1 SV=1	S	Function unknown	RecName: Full=Photosystem I reaction center subunit V, chloroplastic; AltName: Full=Light-harvesting complex I 10 kDa protein; AltName: Full=P35 protein; AltName: Full=PSI-G; Flags: Precursor [Chlamydomonas reinhardtii]
gene-CHLRE_09g393654v5	117	168	189	737	1023	825	0.395705	0.482563	0.562163	2.09739	3.12224	2.13537	4.53832e-08	1.80039	up	--	--	--	--	--	--	--	--	--	--	--	hypothetical protein CHLRE_09g393654v5 [Chlamydomonas reinhardtii]
gene-CHLRE_11g467550v5	94	162	39	485	391	774	1.09544	1.60078	0.393689	4.73928	4.09176	6.8862	0.000175393	1.74114	up	[F]	Nucleotide transport and metabolism	Molecular Function: dihydroorotase activity (GO:0004151);; Cellular Component: cytoplasm (GO:0005737);; Biological Process: 'de novo' pyrimidine nucleobase biosynthetic process (GO:0006207);; Biological Process: pyrimidine nucleotide biosynthetic process (GO:0006221);; Cellular Component: chloroplast (GO:0009507);;	K01465|1.8e-157|cre:CHLREDRAFT_178140|K01465 dihydroorotase [EC:3.5.2.3] | (RefSeq) dihydroorotase	Pyrimidine metabolism (ko00240)	[F]	Nucleotide transport and metabolism	Amidohydrolase family	Dihydroorotase, mitochondrial OS=Oryza sativa subsp. japonica OX=39947 GN=PYRC PE=2 SV=1	F	Nucleotide transport and metabolism	hypothetical protein CHLRE_11g467550v5 [Chlamydomonas reinhardtii]
gene-CHLRE_02g088400v5	3378	4656	4493	2451	2988	2602	33.0035	38.549	38.5424	20.0546	26.2145	19.373	1.75041e-06	-1.24614	down	[O]	Posttranslational modification, protein turnover, chaperones	Molecular Function: serine-type endopeptidase activity (GO:0004252);;	K08669|3.4e-29|csl:COCSUDRAFT_28277|K08669 HtrA serine peptidase 2 [EC:3.4.21.108] | (RefSeq) trypsin-like serine protease	--	[O]	Posttranslational modification, protein turnover, chaperones	Trypsin-like peptidase domain	Protease Do-like 1, chloroplastic OS=Arabidopsis thaliana OX=3702 GN=DEGP1 PE=1 SV=2	O	Posttranslational modification, protein turnover, chaperones	hypothetical protein CHLRE_02g088400v5 [Chlamydomonas reinhardtii]
gene-CHLRE_17g710000v5	45	88	43	1089	5389	2537	0.130423	0.217887	0.110407	2.68425	14.2475	5.69103	1.65651e-09	4.58507	up	[T]	Signal transduction mechanisms	Molecular Function: protein kinase activity (GO:0004672);; Molecular Function: ATP binding (GO:0005524);;	K20716|3.0e-13|nto:104096001|K20716 mitogen-activated protein kinase kinase kinase 17/18 | (RefSeq) mitogen-activated protein kinase kinase kinase 3-like	MAPK signaling pathway - plant (ko04016)	[T]	Signal transduction mechanisms	Protein kinase domain	Serine/threonine-protein kinase STY46 OS=Arabidopsis thaliana OX=3702 GN=STY46 PE=1 SV=1	--	--	hypothetical protein CHLRE_17g710000v5 [Chlamydomonas reinhardtii]
gene-CHLRE_06g303650v5	160	273	245	174	101	232	1.19714	1.72858	1.60798	1.08875	0.675585	1.32057	0.00245463	-1.09209	down	--	--	Biological Process: formation of translation preinitiation complex (GO:0001731);; Molecular Function: translation initiation factor activity (GO:0003743);;	K15027|1.1e-289|cre:CHLREDRAFT_115084|K15027 translation initiation factor 2D | (RefSeq) predicted protein	--	[J]	Translation, ribosomal structure and biogenesis	Translation initiation factor SUI1	--	J	Translation, ribosomal structure and biogenesis	hypothetical protein CHLRE_06g303650v5 [Chlamydomonas reinhardtii]
gene-CHLRE_13g591600v5	3107	2870	2465	245	171	255	15.6522	12.2497	10.9037	1.03143	0.77273	0.977976	2.01678e-111	-4.2884	down	[T]	Signal transduction mechanisms	Molecular Function: nucleotide binding (GO:0000166);; Molecular Function: peptide receptor activity (GO:0001653);; Molecular Function: guanylate cyclase activity (GO:0004383);; Cellular Component: plasma membrane (GO:0005886);; Biological Process: cGMP biosynthetic process (GO:0006182);; Biological Process: signal transduction (GO:0007165);; Biological Process: receptor guanylyl cyclase signaling…	K11858|1.5e-41|cre:CHLREDRAFT_171763|K11858 ubiquitin carboxyl-terminal hydrolase 48 [EC:3.4.19.12] | (RefSeq) predicted protein	--	[F]	Nucleotide transport and metabolism	Adenylate and Guanylate cyclase catalytic domain	--	O	Posttranslational modification, protein turnover, chaperones	hypothetical protein CHLRE_13g591600v5 [Chlamydomonas reinhardtii]
gene-CHLRE_04g219450v5	1312	1672	1464	990	625	815	21.1802	22.8767	20.7517	13.39	9.06389	10.0198	1.80718e-11	-1.51439	down	[PQ]	Inorganic ion transport and metabolism;; Secondary metabolites biosynthesis, transport and catabolism	Molecular Function: 2 iron, 2 sulfur cluster binding (GO:0051537);; Biological Process: oxidation-reduction process (GO:0055114);;	K19398|9.7e-34|vcn:VOLCADRAFT_119731|K19398 Bardet-Biedl syndrome 9 protein | (RefSeq) bbs9; Bardet-Biedl syndrome 9	--	--	--	Rieske [2Fe-2S] domain	--	S	Function unknown	hypothetical protein CHLRE_04g219450v5 [Chlamydomonas reinhardtii]
gene-CHLRE_02g085850v5	4	0	0	155	82	135	0.021042	0	0	0.71884	0.408922	0.571799	8.38929e-12	5.16678	up	[P]	Inorganic ion transport and metabolism	Molecular Function: glycosaminoglycan binding (GO:0005539);; Molecular Function: N-acetylglucosamine-6-sulfatase activity (GO:0008449);;	K01137|1.4e-65|vcn:VOLCADRAFT_90537|K01137 N-acetylglucosamine-6-sulfatase [EC:3.1.6.14] | (RefSeq) hypothetical protein	Glycosaminoglycan degradation (ko00531)	[G]	Carbohydrate transport and metabolism	Sulfatase	Arylsulfatase OS=Volvox carteri OX=3067 PE=1 SV=1	P	Inorganic ion transport and metabolism	hypothetical protein CHLRE_02g085850v5 [Chlamydomonas reinhardtii]
gene-CHLRE_06g307600v5	460	361	415	1402	1035	1775	6.36528	4.2362	5.04265	16.2721	12.8777	18.7344	4.63559e-07	1.08413	up	--	--	Molecular Function: chromatin binding (GO:0003682);; Cellular Component: nucleus (GO:0005634);; Biological Process: nucleosome assembly (GO:0006334);; Molecular Function: histone binding (GO:0042393);;	K11290|4.2e-130|cre:CHLREDRAFT_170031|K11290 template-activating factor I | (RefSeq) nucleosome assembly protein	--	[L]	Replication, recombination and repair	Nucleosome assembly protein (NAP)	NAP1-related protein 2 OS=Oryza sativa subsp. indica OX=39946 GN=OsI_07785 PE=2 SV=1	L	Replication, recombination and repair	hypothetical protein CHLRE_06g307600v5 [Chlamydomonas reinhardtii]
gene-CHLRE_12g502100v5	51	55	25	289	370	355	0.410359	0.375917	0.178233	1.98073	2.72036	2.21128	8.36234e-09	2.26803	up	--	--	Biological Process: lipid A biosynthetic process (GO:0009245);; Molecular Function: N-acyltransferase activity (GO:0016410);;	--	--	--	--	--	--	J	Translation, ribosomal structure and biogenesis	hypothetical protein CHLRE_12g502100v5 [Chlamydomonas reinhardtii]
gene-CHLRE_17g727300v5	723	735	868	4242	2871	4920	8.31425	7.1666	8.76078	40.8803	29.6605	43.1401	9.07595e-18	1.68296	up	[C]	Energy production and conversion	Molecular Function: FMN binding (GO:0010181);; Molecular Function: oxidoreductase activity (GO:0016491);;	K05894|9.3e-66|thj:104826586|K05894 12-oxophytodienoic acid reductase [EC:1.3.1.42] | (RefSeq) 12-oxophytodienoate reductase 3	alpha-Linolenic acid metabolism (ko00592)	[CR]	Energy production and conversion;; General function prediction only	NADH:flavin oxidoreductase / NADH oxidase family	12-oxophytodienoate reductase 1 OS=Oryza sativa subsp. japonica OX=39947 GN=OPR1 PE=2 SV=1	C	Energy production and conversion	predicted protein [Chlamydomonas reinhardtii]
gene-CHLRE_09g395436v5	2209	2981	2594	1287	965	1477	20.2269	23.1372	20.8593	9.86725	7.93273	10.3087	4.44083e-19	-1.71731	down	--	--	Biological Process: mRNA splicing, via spliceosome (GO:0000398);; Molecular Function: nucleic acid binding (GO:0003676);; Molecular Function: RNA binding (GO:0003723);; Cellular Component: nucleus (GO:0005634);;	K13126|5.6e-09|csat:104751014|K13126 polyadenylate-binding protein | (RefSeq) polyadenylate-binding protein 5 isoform X1	RNA transport (ko03013);; mRNA surveillance pathway (ko03015);; RNA degradation (ko03018)	--	--	RNA recognition motif. (a.k.a. RRM, RBD, or RNP domain)	--	K	Transcription	hypothetical protein CHLRE_09g395436v5 [Chlamydomonas reinhardtii]
gene-CHLRE_07g333746v5	0	0	0	826	1475	1982	0	0	0	4.22253	8.08365	9.21973	1.30373e-32	9.83218	up	--	--	Molecular Function: metal ion binding (GO:0046872);;	--	--	--	--	PHD-finger	--	--	--	hypothetical protein CHLRE_07g333746v5 [Chlamydomonas reinhardtii]
gene-CHLRE_01g028101v5	4316	6039	6010	4908	3326	4568	57.172	67.7961	69.9071	54.457	39.5605	46.1192	7.26994e-06	-1.00576	down	--	--	--	--	--	--	--	--	--	--	--	hypothetical protein CHLRE_01g028101v5 [Chlamydomonas reinhardtii]
gene-CHLRE_08g382500v5	70424	87589	83572	59392	47907	60026	2757.43	2906.3	2873.34	1947.87	1684.49	1791.17	2.8211e-11	-1.17543	down	--	--	Molecular Function: structural constituent of ribosome (GO:0003735);; Cellular Component: cytosolic small ribosomal subunit (GO:0022627);;	K02975|9.7e-50|cre:CHLREDRAFT_57302|K02975 small subunit ribosomal protein S25e | (RefSeq) RPS25; ribosomal protein S25	Ribosome (ko03010)	[J]	Translation, ribosomal structure and biogenesis	S25 ribosomal protein	40S ribosomal protein S25-4 OS=Arabidopsis thaliana OX=3702 GN=RPS25E PE=3 SV=1	J	Translation, ribosomal structure and biogenesis	ribosomal protein S25 [Chlamydomonas reinhardtii]
gene-CHLRE_11g478000v5	158	446	162	87	102	157	0.797606	1.90679	0.71449	0.365962	0.459764	0.603225	0.000197546	-1.74481	down	--	--	--	K20813|6.8e-11|cre:CHLREDRAFT_143778|K20813 thymine-DNA glycosylase [EC:3.2.2.29] | (RefSeq) predicted protein	Base excision repair (ko03410)	--	--	--	--	S	Function unknown	hypothetical protein CHLRE_11g478000v5 [Chlamydomonas reinhardtii]
gene-CHLRE_12g531850v5	738	475	437	1680	1771	1726	7.65448	4.17401	3.97834	14.5994	16.4988	13.6461	0.00051875	1.00694	up	--	--	--	--	--	--	--	--	--	--	--	predicted protein [Chlamydomonas reinhardtii]
gene-CHLRE_06g266250v5	3697	3908	3148	13581	11531	16338	33.8465	30.3162	25.3059	104.159	94.8109	114.002	5.81875e-15	1.28107	up	--	--	Molecular Function: protein serine/threonine kinase activity (GO:0004674);; Molecular Function: ATP binding (GO:0005524);; Cellular Component: integral component of membrane (GO:0016021);;	K19332|7.7e-21|cre:CHLREDRAFT_20204|K19332 Meckel syndrome type 1 protein | (RefSeq) POC12; centriole proteome protein	--	--	--	Protein kinase domain	--	--	--	hypothetical protein CHLRE_06g266250v5 [Chlamydomonas reinhardtii]
gene-CHLRE_08g368250v5	21	15	34	618	620	521	0.206641	0.129289	0.305663	5.30675	5.70814	4.0692	3.82993e-25	3.92473	up	--	--	--	--	--	--	--	--	--	--	--	hypothetical protein CHLRE_08g368250v5 [Chlamydomonas reinhardtii]
gene-CHLRE_17g747047v5	20	13	14	524	685	365	0.558828	0.311046	0.331845	12.5969	17.6504	7.97179	8.90174e-23	4.32561	up	--	--	--	--	--	--	--	--	--	--	--	hypothetical protein CHLRE_17g747047v5 [Chlamydomonas reinhardtii]
gene-CHLRE_05g234976v5	261	280	291	12	0	8	3.19543	2.88321	3.13089	0.094973	0	0.058193	7.58755e-35	-5.81927	down	--	--	--	--	--	--	--	--	--	--	--	hypothetical protein CHLRE_05g234976v5 [Chlamydomonas reinhardtii]
gene-CHLRE_07g353400v5	269	211	212	71	64	95	1.42439	0.945721	0.985508	0.312646	0.301078	0.382897	1.63257e-14	-2.22095	down	--	--	--	--	--	--	--	Ankyrin repeats (many copies)	--	--	--	hypothetical protein CHLRE_07g353400v5 [Chlamydomonas reinhardtii]
gene-CHLRE_48g761247v5	5	0	0	914	1352	1106	0.167144	0	0	30.273	47.9989	33.3165	4.58058e-15	7.09917	up	--	--	--	--	--	--	--	SnoaL-like domain	--	--	--	hypothetical protein CHLRE_48g761247v5, partial [Chlamydomonas reinhardtii]
gene-CHLRE_13g565150v5	11	23	10	538	271	397	0.102723	0.178588	0.07598	4.30652	2.32634	2.89115	9.27204e-21	3.98344	up	--	--	Cellular Component: cellular_component (GO:0005575);; Cellular Component: cell (GO:0005623);; Cellular Component: plasma membrane (GO:0005886);; Biological Process: response to stress (GO:0006950);; Biological Process: response to osmotic stress (GO:0006970);; Biological Process: biological_process (GO:0008150);; Biological Process: response to abiotic stimulus (GO:0009628);; Biological Process: …	--	--	--	--	--	--	S	Function unknown	hypothetical protein CHLRE_13g565150v5 [Chlamydomonas reinhardtii]
gene-CHLRE_02g111400v5	179	201	159	973	733	955	2.44538	2.33187	1.91255	11.1663	9.01958	9.96548	1.31673e-13	1.63627	up	--	--	Cellular Component: integral component of membrane (GO:0016021);;	--	--	--	--	--	--	--	--	hypothetical protein CHLRE_02g111400v5 [Chlamydomonas reinhardtii]
gene-CHLRE_02g086326v5	59	126	93	5	32	15	1.86119	3.39239	2.60856	0.125076	0.908388	0.353835	3.88264e-05	-2.75295	down	--	--	--	--	--	--	--	--	--	--	--	hypothetical protein CHLRE_02g086326v5 [Chlamydomonas reinhardtii]
gene-CHLRE_13g588026v5	177	243	162	62	77	136	2.44156	2.83576	1.95372	0.715275	0.945208	1.422	3.26283e-06	-1.71907	down	--	--	--	--	--	--	--	--	--	--	--	hypothetical protein CHLRE_13g588026v5 [Chlamydomonas reinhardtii]
gene-CHLRE_07g346000v5	729	662	731	547	418	642	0.914952	0.703813	0.806313	0.575499	0.470817	0.61425	4.4604e-08	-1.06212	down	[R]	General function prediction only	Biological Process: cyclic nucleotide biosynthetic process (GO:0009190);; Cellular Component: integral component of membrane (GO:0016021);; Biological Process: intracellular signal transduction (GO:0035556);;	K20777|1.0e-13|cre:CHLREDRAFT_142979|K20777 exonuclease 3'-5' domain-containing protein 2 [EC:3.1.11.1] | (RefSeq) predicted protein	--	--	--	Adenylate and Guanylate cyclase catalytic domain	--	T	Signal transduction mechanisms	hypothetical protein CHLRE_07g346000v5 [Chlamydomonas reinhardtii]
gene-CHLRE_03g204689v5	1244	1052	1128	747	910	962	5.65941	4.05497	4.50723	2.8456	3.7193	3.33649	1.52061e-05	-1.01427	down	[T]	Signal transduction mechanisms	Molecular Function: 3',5'-cyclic-nucleotide phosphodiesterase activity (GO:0004114);; Biological Process: signal transduction (GO:0007165);; Cellular Component: integral component of membrane (GO:0016021);; Molecular Function: metal ion binding (GO:0046872);;	K13293|3.8e-142|cre:CHLREDRAFT_106552|K13293 cAMP-specific phosphodiesterase 4 [EC:3.1.4.53] | (RefSeq) PDE21; 3',5'-cyclic-nucleotide phosphodiesterase	Purine metabolism (ko00230)	[T]	Signal transduction mechanisms	3'5'-cyclic nucleotide phosphodiesterase	--	T	Signal transduction mechanisms	hypothetical protein CHLRE_03g204689v5 [Chlamydomonas reinhardtii]
gene-CHLRE_16g683793v5	39	14	9	181	278	267	0.261884	0.076952	0.052856	1.01808	1.67715	1.36336	3.05422e-07	2.78003	up	--	--	Biological Process: maturation of LSU-rRNA from tricistronic rRNA transcript (SSU-rRNA, 5.8S rRNA, LSU-rRNA) (GO:0000463);; Biological Process: maturation of 5.8S rRNA from tricistronic rRNA transcript (SSU-rRNA, 5.8S rRNA, LSU-rRNA) (GO:0000466);; Cellular Component: nucleoplasm (GO:0005654);; Cellular Component: preribosome, large subunit precursor (GO:0030687);; Molecular Function: ribonucleop…	K14843|6.7e-263|cre:CHLREDRAFT_206018|K14843 pescadillo | (RefSeq) ribosome biogenesis pescadillo-like protein	--	[A]	RNA processing and modification	Pescadillo N-terminus	Pescadillo homolog OS=Chlamydomonas reinhardtii OX=3055 GN=CHLREDRAFT_206018 PE=3 SV=1	A	RNA processing and modification	hypothetical protein CHLRE_16g683793v5 [Chlamydomonas reinhardtii]
gene-CHLRE_12g522626v5	1217	2039	1985	13	118	39	14.8642	21.1	21.2889	0.125637	1.28805	0.354154	4.23702e-08	-4.69411	down	--	--	--	--	--	--	--	--	--	--	--	hypothetical protein CHLRE_12g522626v5 [Chlamydomonas reinhardtii]
gene-CHLRE_14g631100v5	963	835	869	273	204	382	2.82055	2.07275	2.23412	0.669142	0.53538	0.851885	1.26368e-26	-2.29718	down	[O]	Posttranslational modification, protein turnover, chaperones	Molecular Function: cysteine-type endopeptidase activity (GO:0004197);; Molecular Function: scavenger receptor activity (GO:0005044);; Cellular Component: extracellular space (GO:0005615);; Cellular Component: lysosome (GO:0005764);; Cellular Component: membrane (GO:0016020);; Biological Process: proteolysis involved in cellular protein catabolic process (GO:0051603);;	K16290|1.7e-21|mus:103972267|K16290 xylem cysteine proteinase [EC:3.4.22.-] | (RefSeq) cysteine protease XCP1	--	[O]	Posttranslational modification, protein turnover, chaperones	Papain family cysteine protease	Ananain OS=Ananas comosus OX=4615 GN=AN1 PE=1 SV=2	O	Posttranslational modification, protein turnover, chaperones	hypothetical protein CHLRE_14g631100v5 [Chlamydomonas reinhardtii]
gene-CHLRE_12g513550v5	53	54	44	624	522	517	0.726635	0.621148	0.527162	7.16949	6.42621	5.4028	2.04387e-21	2.78526	up	--	--	--	--	--	--	--	--	--	--	--	hypothetical protein CHLRE_12g513550v5 [Chlamydomonas reinhardtii]
gene-CHLRE_02g145450v5	553	536	464	1776	1208	2147	6.30561	5.18474	4.64936	16.9846	12.3778	18.6761	4.81348e-07	1.03953	up	--	--	Cellular Component: integral component of membrane (GO:0016021);;	--	--	--	--	--	--	--	--	hypothetical protein CHLRE_02g145450v5 [Chlamydomonas reinhardtii]
gene-CHLRE_04g217969v5	1099	1017	888	304	201	347	12.7523	10.0061	9.04994	2.94927	2.08648	3.0701	4.04014e-32	-2.47248	down	--	--	--	--	--	--	--	--	--	--	--	hypothetical protein CHLRE_04g217969v5 [Chlamydomonas reinhardtii]
gene-CHLRE_09g389986v5	250	257	221	930	524	1007	1.05788	0.919788	0.818168	3.30827	1.99918	3.26031	2.99245e-05	1.06415	up	--	--	--	--	--	--	--	--	--	--	--	hypothetical protein CHLRE_09g389986v5 [Chlamydomonas reinhardtii]
gene-CHLRE_12g514400v5	122	129	134	0	14	3	0.232028	0.2078	0.222893	0	0.022302	0.003765	1.56119e-10	-4.55156	down	--	--	Molecular Function: DNA binding (GO:0003677);; Cellular Component: nucleus (GO:0005634);;	K12133|2.1e-25|cqi:110714587|K12133 MYB-related transcription factor LHY | (RefSeq) protein LHY-like isoform X1	Circadian rhythm - plant (ko04712)	[O]	Posttranslational modification, protein turnover, chaperones	Myb-like DNA-binding domain	Protein LHY OS=Arabidopsis thaliana OX=3702 GN=LHY PE=1 SV=2	K	Transcription	hypothetical protein CHLRE_12g514400v5 [Chlamydomonas reinhardtii]
gene-CHLRE_07g330100v5	358	393	416	1362	879	1858	2.95712	2.75646	3.02034	9.44195	6.53151	11.7206	4.77758e-06	1.10975	up	[O]	Posttranslational modification, protein turnover, chaperones	Molecular Function: oligosaccharyl transferase activity (GO:0004576);; Biological Process: protein glycosylation (GO:0006486);; Cellular Component: integral component of membrane (GO:0016021);;	K07151|0.0e+00|cre:CHLREDRAFT_127991|K07151 dolichyl-diphosphooligosaccharide---protein glycosyltransferase [EC:2.4.99.18] | (RefSeq) GTR25; oligsaccharyl transferase STT3 subunit	N-Glycan biosynthesis (ko00510);; Various types of N-glycan biosynthesis (ko00513);; Protein processing in endoplasmic reticulum (ko04141)	[O]	Posttranslational modification, protein turnover, chaperones	Oligosaccharyl transferase STT3 subunit	Dolichyl-diphosphooligosaccharide--protein glycosyltransferase subunit STT3B OS=Arabidopsis thaliana OX=3702 GN=STT3B PE=2 SV=1	O	Posttranslational modification, protein turnover, chaperones	hypothetical protein CHLRE_07g330100v5 [Chlamydomonas reinhardtii]
gene-CHLRE_02g147000v5	199	304	294	85	97	97	2.82943	3.66096	3.67051	1.01236	1.2339	1.04347	4.93568e-11	-2.11309	down	--	--	--	--	--	--	--	--	--	--	--	hypothetical protein CHLRE_02g147000v5 [Chlamydomonas reinhardtii]
gene-CHLRE_03g144767v5	41	33	16	201	99	210	0.592318	0.404656	0.200338	2.48683	1.31415	2.35907	0.000287626	1.75016	up	[J]	Translation, ribosomal structure and biogenesis	--	--	--	--	--	Diphthamide synthase	--	S	Function unknown	predicted protein [Chlamydomonas reinhardtii]
gene-CHLRE_10g420000v5	102	106	94	550	429	634	2.07382	1.82227	1.6777	9.36736	7.82898	9.82353	1.75392e-13	1.73702	up	--	--	Cellular Component: integral component of membrane (GO:0016021);;	--	--	--	--	--	--	--	--	hypothetical protein CHLRE_10g420000v5 [Chlamydomonas reinhardtii]
gene-CHLRE_16g661150v5	205	159	185	2381	2431	2113	2.78492	1.82992	2.21122	27.1534	29.7282	21.9256	1.26641e-32	3.00014	up	--	--	--	K17911|7.6e-41|oeu:111411827|K17911 beta-carotene isomerase [EC:5.2.1.14] | (RefSeq) beta-carotene isomerase D27, chloroplastic-like isoform X1	Carotenoid biosynthesis (ko00906)	--	--	Domain of unknown function (DUF4033)	Beta-carotene isomerase D27, chloroplastic OS=Medicago truncatula OX=3880 GN=D27 PE=1 SV=1	S	Function unknown	predicted protein [Chlamydomonas reinhardtii]
gene-CHLRE_10g450879v5	159	143	48	470	319	664	1.6159	1.22936	0.423313	4.00778	2.91772	5.15686	0.00315076	1.32624	up	--	--	Biological Process: ribosomal large subunit assembly (GO:0000027);; Molecular Function: rRNA binding (GO:0019843);; Cellular Component: preribosome, large subunit precursor (GO:0030687);;	K14859|1.5e-141|cre:CHLREDRAFT_187641|K14859 ribosome biogenesis protein SSF1/2 | (RefSeq) predicted protein	--	[J]	Translation, ribosomal structure and biogenesis	Brix domain	Peter Pan-like protein OS=Arabidopsis thaliana OX=3702 GN=PPAN PE=1 SV=1	J	Translation, ribosomal structure and biogenesis	hypothetical protein CHLRE_10g450879v5 [Chlamydomonas reinhardtii]
gene-CHLRE_09g406750v5	393	644	663	75	124	214	2.4197	3.36328	3.58818	0.385011	0.683587	1.00523	1.44132e-12	-2.65555	down	--	--	Molecular Function: UDP-glycosyltransferase activity (GO:0008194);; Cellular Component: integral component of membrane (GO:0016021);; Cellular Component: intracellular membrane-bounded organelle (GO:0043231);;	K00699|7.2e-23|csl:COCSUDRAFT_46052|K00699 glucuronosyltransferase [EC:2.4.1.17] | (RefSeq) UDP-Glycosyltransferase/glycogen phosphorylase	Pentose and glucuronate interconversions (ko00040);; Ascorbate and aldarate metabolism (ko00053);; Porphyrin and chlorophyll metabolism (ko00860)	[GC]	Carbohydrate transport and metabolism;; Energy production and conversion	UDP-glucoronosyl and UDP-glucosyl transferase	UDP-glycosyltransferase 76C3 OS=Arabidopsis thaliana OX=3702 GN=UGT76C3 PE=3 SV=1	--	--	hypothetical protein CHLRE_09g406750v5 [Chlamydomonas reinhardtii]
gene-CHLRE_14g631575v5	27	10	9	211	120	162	0.16631	0.051291	0.046244	1.08598	0.660396	0.760543	6.71201e-07	2.63388	up	--	--	--	--	--	--	--	--	--	--	--	hypothetical protein CHLRE_14g631575v5 [Chlamydomonas reinhardtii]
gene-CHLRE_02g088250v5	196	339	314	39	48	51	1.43688	2.10642	2.02157	0.239991	0.314887	0.28151	5.97774e-20	-3.1938	down	[I]	Lipid transport and metabolism	Molecular Function: [acyl-carrier-protein] S-malonyltransferase activity (GO:0004314);; Cellular Component: fatty acid synthase complex (GO:0005835);; Biological Process: fatty acid biosynthetic process (GO:0006633);; Biological Process: oxidation-reduction process (GO:0055114);;	K00645|3.4e-262|cre:CHLREDRAFT_141466|K00645 [acyl-carrier-protein] S-malonyltransferase [EC:2.3.1.39] | (RefSeq) predicted protein	Fatty acid biosynthesis (ko00061);; Fatty acid metabolism (ko01212)	[I]	Lipid transport and metabolism	Acyl transferase domain	--	I	Lipid transport and metabolism	hypothetical protein CHLRE_02g088250v5 [Chlamydomonas reinhardtii]
gene-CHLRE_01g050800v5	6	20	3	642	646	477	0.033932	0.107513	0.016785	3.43213	3.69909	2.32001	5.82268e-24	5.07673	up	--	--	Cellular Component: microtubule organizing center (GO:0005815);; Molecular Function: cytoskeletal protein binding (GO:0008092);; Biological Process: regulation of cytoskeleton organization (GO:0051493);;	--	--	--	--	--	--	--	--	hypothetical protein CHLRE_01g050800v5 [Chlamydomonas reinhardtii]
gene-CHLRE_08g365400v5	5913	8144	7611	3249	3141	4152	119.277	139.223	134.826	54.8913	56.8995	63.8345	1.77298e-17	-1.68338	down	[J]	Translation, ribosomal structure and biogenesis	Molecular Function: structural constituent of ribosome (GO:0003735);; Cellular Component: ribosome (GO:0005840);; Biological Process: translation (GO:0006412);;	K02909|5.3e-69|cre:CHLREDRAFT_195624|K02909 large subunit ribosomal protein L31 | (RefSeq) PRPL31; plastid ribosomal protein L31	Ribosome (ko03010)	--	--	Ribosomal protein L31	50S ribosomal protein L31, chloroplastic OS=Arabidopsis thaliana OX=3702 GN=RPL31 PE=2 SV=1	J	Translation, ribosomal structure and biogenesis	plastid ribosomal protein L31 [Chlamydomonas reinhardtii]
gene-CHLRE_12g498750v5	1975	2270	2005	871	468	1238	13.4053	13.0613	11.9496	4.95278	2.85011	6.4013	1.28364e-13	-1.96073	down	[I]	Lipid transport and metabolism	Biological Process: lipid metabolic process (GO:0006629);;	K14452|5.7e-189|cre:CHLREDRAFT_122836|K14452 gastric triacylglycerol lipase [EC:3.1.1.3] | (RefSeq) LIPG2; triacylglycerol lipase	Glycerolipid metabolism (ko00561)	[I]	Lipid transport and metabolism	alpha/beta hydrolase fold	Triacylglycerol lipase 2 OS=Arabidopsis thaliana OX=3702 GN=LIP2 PE=2 SV=1	I	Lipid transport and metabolism	hypothetical protein CHLRE_12g498750v5 [Chlamydomonas reinhardtii]
gene-CHLRE_06g278147v5	27	48	12	128	99	185	0.236236	0.359677	0.089196	0.9473	0.78172	1.24349	0.00702511	1.49396	up	--	--	--	--	--	--	--	--	--	--	--	hypothetical protein CHLRE_06g278147v5 [Chlamydomonas reinhardtii]
gene-CHLRE_03g183900v5	48	63	70	499	407	699	0.625832	0.694639	0.796549	5.48115	4.78914	6.98047	1.20101e-17	2.43706	up	--	--	Cellular Component: integral component of membrane (GO:0016021);;	--	--	--	--	--	--	--	--	predicted protein [Chlamydomonas reinhardtii]
gene-CHLRE_13g604800v5	67	76	57	692	1072	675	0.590307	0.572078	0.438647	5.15042	8.55469	4.57195	2.21188e-16	2.95042	up	--	--	--	--	--	--	--	--	--	--	--	hypothetical protein CHLRE_13g604800v5 [Chlamydomonas reinhardtii]
gene-CHLRE_10g461750v5	62	33	18	342	447	459	0.194838	0.088243	0.048898	0.903176	1.26603	1.10371	5.56994e-10	2.74142	up	[L]	Replication, recombination and repair	Molecular Function: DNA binding (GO:0003677);; Molecular Function: DNA (cytosine-5-)-methyltransferase activity (GO:0003886);; Cellular Component: nucleus (GO:0005634);; Biological Process: maintenance of DNA methylation (GO:0010216);; Biological Process: DNA methylation on cytosine within a CG sequence (GO:0010424);;	K00558|0.0e+00|cre:CHLREDRAFT_8793|K00558 DNA (cytosine-5)-methyltransferase 1 [EC:2.1.1.37] | (RefSeq) cytosine-C5 specific DNA methyltransferase	Cysteine and methionine metabolism (ko00270)	--	--	C-5 cytosine-specific DNA methylase	DNA (cytosine-5)-methyltransferase 1B OS=Oryza sativa subsp. japonica OX=39947 GN=MET1B PE=2 SV=1	H	Coenzyme transport and metabolism	hypothetical protein CHLRE_10g461750v5 [Chlamydomonas reinhardtii]
gene-CHLRE_03g192201v5	0	0	3	505	185	821	0	0	0.012457	2.87005	1.12213	4.24538	1.87634e-23	7.23119	up	--	--	--	--	--	--	--	Pherophorin	--	--	--	hypothetical protein CHLRE_03g192201v5 [Chlamydomonas reinhardtii]
gene-CHLRE_02g095400v5	127	80	124	430	523	421	1.6725	0.881668	1.44922	4.79575	6.24801	4.27193	6.18664e-05	1.40812	up	--	--	Biological Process: ribosomal large subunit assembly (GO:0000027);; Cellular Component: nucleolus (GO:0005730);;	K14820|4.1e-156|cre:CHLREDRAFT_112251|K14820 ribosome biogenesis protein BRX1 | (RefSeq) predicted protein	--	[J]	Translation, ribosomal structure and biogenesis	Brix domain	Ribosome biogenesis protein BRX1 homolog 2 OS=Arabidopsis thaliana OX=3702 GN=BRIX1-2 PE=2 SV=1	J	Translation, ribosomal structure and biogenesis	hypothetical protein CHLRE_02g095400v5 [Chlamydomonas reinhardtii]
gene-CHLRE_17g735500v5	1203	1207	1063	5799	6536	6646	5.23	4.44772	4.05668	21.1229	25.5222	22.0253	1.61047e-18	1.80503	up	--	--	--	--	--	--	--	--	--	--	--	hypothetical protein CHLRE_17g735500v5 [Chlamydomonas reinhardtii]
gene-CHLRE_12g520050v5	56	42	45	1483	1383	1504	0.875612	0.551743	0.619218	19.6136	19.6076	18.0979	1.52144e-64	4.24552	up	--	--	--	--	--	--	--	--	--	--	--	predicted protein [Chlamydomonas reinhardtii]
gene-CHLRE_10g421650v5	1854	2073	1423	805	532	949	22.3952	21.2189	15.0914	8.1451	5.76748	8.73797	3.37944e-17	-1.88636	down	--	--	Molecular Function: transcription cofactor activity (GO:0003712);; Biological Process: regulation of transcription from RNA polymerase II promoter (GO:0006357);; Biological Process: carbohydrate transport (GO:0008643);; Cellular Component: integral component of membrane (GO:0016021);; Cellular Component: mediator complex (GO:0016592);;	K15382|5.8e-88|cre:CHLREDRAFT_155243|K15382 solute carrier family 50 (sugar transporter) | (RefSeq) predicted protein	--	--	--	Sugar efflux transporter for intercellular exchange	Bidirectional sugar transporter SWEET1a OS=Oryza sativa subsp. japonica OX=39947 GN=SWEET1A PE=2 SV=1	--	--	hypothetical protein CHLRE_10g421650v5 [Chlamydomonas reinhardtii]
gene-CHLRE_07g338451v5	92147	100937	85343	45727	27290	57389	559.034	518.941	454.644	232.372	148.673	265.342	5.20278e-17	-1.7709	down	[G]	Carbohydrate transport and metabolism	Biological Process: glycerol metabolic process (GO:0006071);; Biological Process: gluconeogenesis (GO:0006094);; Biological Process: fructose 1,6-bisphosphate metabolic process (GO:0030388);; Molecular Function: fructose 1,6-bisphosphate 1-phosphatase activity (GO:0042132);;	--	--	--	--	Bacterial fructose-1,6-bisphosphatase, glpX-encoded	--	G	Carbohydrate transport and metabolism	hypothetical protein CHLRE_07g338451v5 [Chlamydomonas reinhardtii]
gene-CHLRE_10g458500v5	5545	10147	9373	5138	4751	5567	49.6937	77.0724	73.7653	38.5747	38.2345	38.0251	6.17338e-07	-1.32803	down	[E]	Amino acid transport and metabolism	Molecular Function: aspartate kinase activity (GO:0004072);; Cellular Component: cytoplasm (GO:0005737);; Biological Process: threonine biosynthetic process (GO:0009088);; Biological Process: lysine biosynthetic process via diaminopimelate (GO:0009089);; Biological Process: homoserine biosynthetic process (GO:0009090);; Cellular Component: chloroplast stroma (GO:0009570);;	K00928|6.9e-296|cre:CHLREDRAFT_161455|K00928 aspartate kinase [EC:2.7.2.4] | (RefSeq) ASK1; aspartate kinase	Glycine, serine and threonine metabolism (ko00260);; Monobactam biosynthesis (ko00261);; Cysteine and methionine metabolism (ko00270);; Lysine biosynthesis (ko00300);; 2-Oxocarboxylic acid metabolism (ko01210);; Biosynthesis of amino acids (ko01230)	[E]	Amino acid transport and metabolism	Amino acid kinase family	Aspartokinase 1, chloroplastic OS=Arabidopsis thaliana OX=3702 GN=AK1 PE=1 SV=1	E	Amino acid transport and metabolism	hypothetical protein CHLRE_10g458500v5 [Chlamydomonas reinhardtii]
gene-CHLRE_02g093850v5	3959	3082	2977	1948	1986	2347	11.886	7.84192	7.84847	4.89748	5.35315	5.36924	2.26979e-10	-1.30972	down	--	--	Molecular Function: protein binding (GO:0005515);;	--	--	--	--	Leucine rich repeat	--	S	Function unknown	hypothetical protein CHLRE_02g093850v5 [Chlamydomonas reinhardtii]
gene-CHLRE_04g232006v5	12	21	24	217	203	291	0.137896	0.197856	0.242158	2.09888	2.10116	2.56327	2.47405e-13	2.89744	up	--	--	--	--	--	--	--	Nucleotide-diphospho-sugar transferase	--	--	--	hypothetical protein CHLRE_04g232006v5 [Chlamydomonas reinhardtii]
gene-CHLRE_10g430150v5	858	1261	1054	557	370	925	9.03807	11.2651	9.75524	4.91107	3.50091	7.43206	4.34968e-07	-1.46072	down	--	--	Cellular Component: thylakoid (GO:0009579);; Cellular Component: integral component of membrane (GO:0016021);;	--	--	--	--	Low psii accumulation1 / Rep27	--	S	Function unknown	photosystem-II repair protein [Chlamydomonas reinhardtii]
gene-CHLRE_09g391245v5	16012	15996	15217	12578	9566	11371	82.8072	70.104	69.1025	54.4887	44.4263	44.8191	7.95857e-11	-1.13676	down	[M]	Cell wall/membrane/envelope biogenesis	Molecular Function: protein kinase activity (GO:0004672);; Molecular Function: ATP binding (GO:0005524);;	K08269|2.3e-305|cre:CHLREDRAFT_195647|K08269 serine/threonine-protein kinase ULK2 [EC:2.7.11.1] | (RefSeq) Apg1/Unc-51-like serine-threonine kinase	Autophagy - other (ko04136)	[OUT]	Posttranslational modification, protein turnover, chaperones;; Intracellular trafficking, secretion, and vesicular transport;; Signal transduction mechanisms	Protein kinase domain	Serine/threonine-protein kinase ATG1c OS=Arabidopsis thaliana OX=3702 GN=ATG1C PE=2 SV=1	--	--	hypothetical protein CHLRE_09g391245v5 [Chlamydomonas reinhardtii]
gene-CHLRE_07g323600v5	170	157	190	1109	707	1410	3.79525	2.97235	3.73874	20.8286	14.232	24.0953	3.03651e-15	1.93362	up	--	--	--	--	--	--	--	Protein of unknown function (DUF3119)	--	S	Function unknown	predicted protein [Chlamydomonas reinhardtii]
gene-CHLRE_17g731750v5	23	40	31	174	171	351	0.118971	0.172134	0.138784	0.753972	0.794111	1.38611	2.72069e-07	2.13478	up	[QV]	Secondary metabolites biosynthesis, transport and catabolism;; Defense mechanisms	Molecular Function: monooxygenase activity (GO:0004497);; Molecular Function: iron ion binding (GO:0005506);; Cellular Component: integral component of membrane (GO:0016021);; Biological Process: sterol metabolic process (GO:0016125);; Molecular Function: oxidoreductase activity (GO:0016491);; Molecular Function: oxidoreductase activity, acting on paired donors, with incorporation or reduction of…	K12637|6.3e-13|gra:105787502|K12637 3-epi-6-deoxocathasterone 23-monooxygenase [EC:1.14.14.147] | (RefSeq) 3-epi-6-deoxocathasterone 23-monooxygenase-like	Brassinosteroid biosynthesis (ko00905)	[Q]	Secondary metabolites biosynthesis, transport and catabolism	Cytochrome P450	Abscisic acid 8'-hydroxylase 1 OS=Oryza sativa subsp. indica OX=39946 GN=CYP707A5 PE=2 SV=1	Q	Secondary metabolites biosynthesis, transport and catabolism	hypothetical protein CHLRE_17g731750v5 [Chlamydomonas reinhardtii]
gene-CHLRE_16g674627v5	247	189	199	1400	1404	1236	4.45353	2.88357	3.15485	21.2114	22.7979	17.0317	1.09476e-14	2.0219	up	--	--	Cellular Component: MKS complex (GO:0036038);; Biological Process: cilium assembly (GO:0060271);;	K16744|5.5e-115|cre:CHLREDRAFT_130473|K16744 B9 domain-containing protein 1 | (RefSeq) MKS1; ortholog of meckel syndrome 1	--	[S]	Function unknown	Ciliary basal body-associated, B9 protein	--	S	Function unknown	ortholog of meckel syndrome 1 [Chlamydomonas reinhardtii]
gene-CHLRE_02g095088v5	77	55	31	316	332	426	0.452662	0.275359	0.160515	1.57202	1.76977	1.92757	1.05118e-07	2.02103	up	--	--	Cellular Component: nuclear chromosome (GO:0000228);; Biological Process: chromatin remodeling (GO:0006338);;	--	--	--	--	--	--	--	--	hypothetical protein CHLRE_02g095088v5 [Chlamydomonas reinhardtii]
gene-CHLRE_12g507550v5	78	43	57	248	208	276	0.576189	0.270378	0.368073	1.54884	1.39444	1.56818	0.000142568	1.35543	up	--	--	--	--	--	--	--	--	--	--	--	hypothetical protein CHLRE_12g507550v5 [Chlamydomonas reinhardtii]
gene-CHLRE_10g431050v5	0	13	17	137	180	173	0	0.040164	0.051721	0.416186	0.586628	0.480628	1.19013e-05	3.10141	up	--	--	Molecular Function: scavenger receptor activity (GO:0005044);; Cellular Component: membrane (GO:0016020);;	K06545|5.3e-34|vcn:VOLCADRAFT_79533|K06545 CD163 antigen | (RefSeq) hypothetical protein	--	--	--	Scavenger receptor cysteine-rich domain	--	--	--	hypothetical protein CHLRE_10g431050v5 [Chlamydomonas reinhardtii]
gene-CHLRE_04g226600v5	96	100	53	3954	3972	4606	0.622084	0.549528	0.297717	21.52	23.1816	22.8097	1.83606e-80	4.95142	up	[P]	Inorganic ion transport and metabolism	Molecular Function: glycosaminoglycan binding (GO:0005539);; Molecular Function: N-acetylglucosamine-6-sulfatase activity (GO:0008449);;	K01137|2.9e-97|vcn:VOLCADRAFT_90537|K01137 N-acetylglucosamine-6-sulfatase [EC:3.1.6.14] | (RefSeq) hypothetical protein	Glycosaminoglycan degradation (ko00531)	[G]	Carbohydrate transport and metabolism	Sulfatase	Arylsulfatase OS=Volvox carteri OX=3067 PE=1 SV=1	P	Inorganic ion transport and metabolism	hypothetical protein CHLRE_04g226600v5 [Chlamydomonas reinhardtii]
gene-CHLRE_12g527000v5	33249	37250	34653	27346	26572	26001	204	193.683	186.698	140.54	146.403	121.581	4.08558e-07	-1.02034	down	[NW]	Cell motility;; Extracellular structures	Molecular Function: calcium ion binding (GO:0005509);; Molecular Function: calmodulin binding (GO:0005516);; Molecular Function: ATP binding (GO:0005524);; Cellular Component: nucleus (GO:0005634);; Cellular Component: cytoplasm (GO:0005737);; Molecular Function: calcium-dependent protein serine/threonine kinase activity (GO:0009931);; Biological Process: peptidyl-serine phosphorylation (GO:00181…	K13412|8.8e-311|cre:CHLREDRAFT_131294|K13412 calcium-dependent protein kinase [EC:2.7.11.1] | (RefSeq) predicted protein	--	[T]	Signal transduction mechanisms	Protein kinase domain	Calcium-dependent protein kinase 34 OS=Arabidopsis thaliana OX=3702 GN=CPK34 PE=2 SV=1	T	Signal transduction mechanisms	hypothetical protein CHLRE_12g527000v5 [Chlamydomonas reinhardtii]
gene-CHLRE_16g692050v5	386	360	313	890	1451	1060	4.22621	3.34247	3.01134	8.17971	14.2931	8.86183	0.00134123	1.06371	up	--	--	Cellular Component: Golgi membrane (GO:0000139);; Molecular Function: SNARE binding (GO:0000149);; Molecular Function: SNAP receptor activity (GO:0005484);; Biological Process: intracellular protein transport (GO:0006886);; Biological Process: ER to Golgi vesicle-mediated transport (GO:0006888);; Biological Process: vesicle fusion (GO:0006906);; Cellular Component: endomembrane system (GO:0012505…	K08490|6.6e-153|cre:CHLREDRAFT_195412|K08490 syntaxin 5 | (RefSeq) SYP3; Qa-SNARE protein, Sed5/Syntaxin5-family	SNARE interactions in vesicular transport (ko04130)	[U]	Intracellular trafficking, secretion, and vesicular transport	SNARE domain	Syntaxin-32 OS=Arabidopsis thaliana OX=3702 GN=SYP32 PE=2 SV=1	U	Intracellular trafficking, secretion, and vesicular transport	Qa-SNARE protein, Sed5/Syntaxin5-family [Chlamydomonas reinhardtii]
gene-CHLRE_13g585500v5	13	12	5	57	100	126	0.116063	0.093179	0.038045	0.453851	0.84841	0.913096	6.19058e-05	2.43226	up	[R]	General function prediction only	--	--	--	--	--	--	--	--	--	hypothetical protein CHLRE_13g585500v5 [Chlamydomonas reinhardtii]
gene-CHLRE_12g505300v5	57	25	14	1989	1411	1631	0.335093	0.124374	0.068487	9.95931	7.57289	7.43291	5.02932e-35	4.92404	up	--	--	Cellular Component: condensed chromosome kinetochore (GO:0000777);; Cellular Component: nucleus (GO:0005634);; Biological Process: attachment of spindle microtubules to kinetochore (GO:0008608);; Biological Process: protein localization to kinetochore (GO:0034501);;	--	--	--	--	Spc7 kinetochore protein	--	--	--	hypothetical protein CHLRE_12g505300v5 [Chlamydomonas reinhardtii]
gene-CHLRE_16g651600v5	0	0	0	357	202	691	0	0	0	1.30174	0.786287	2.29239	5.56017e-20	8.19021	up	--	--	Cellular Component: mitochondrion (GO:0005739);; Cellular Component: mitochondrial inner membrane (GO:0005743);; Biological Process: protein processing involved in protein targeting to mitochondrion (GO:0006627);; Cellular Component: mitochondrial processing peptidase complex (GO:0017087);;	--	--	--	--	Ankyrin repeats (3 copies)	--	O	Posttranslational modification, protein turnover, chaperones	hypothetical protein CHLRE_16g651600v5 [Chlamydomonas reinhardtii]
gene-CHLRE_17g731350v5	1297	1661	1648	963	1030	1145	17.7943	19.3222	19.8669	11.0636	12.6907	11.9719	6.78377e-08	-1.18575	down	[IQR]	Lipid transport and metabolism;; Secondary metabolites biosynthesis, transport and catabolism;; General function prediction only	Cellular Component: membrane (GO:0016020);; Biological Process: oxidation-reduction process (GO:0055114);;	K00079|6.1e-156|cre:CHLREDRAFT_159999|K00079 carbonyl reductase 1 [EC:1.1.1.184 1.1.1.189 1.1.1.197] | (RefSeq) short chain dehydrogenase/reductase	Arachidonic acid metabolism (ko00590);; Folate biosynthesis (ko00790)	[Q]	Secondary metabolites biosynthesis, transport and catabolism	short chain dehydrogenase	(+)-neomenthol dehydrogenase OS=Arabidopsis thaliana OX=3702 GN=SDR1 PE=1 SV=1	Q	Secondary metabolites biosynthesis, transport and catabolism	hypothetical protein CHLRE_17g731350v5 [Chlamydomonas reinhardtii]
gene-CHLRE_12g557503v5	118	52	65	243	295	309	1.1855	0.450072	0.591475	2.11516	2.74669	2.44183	0.00466911	1.18207	up	--	--	--	--	--	--	--	--	--	--	--	hypothetical protein CHLRE_12g557503v5 [Chlamydomonas reinhardtii]
gene-CHLRE_06g273600v5	181878	212289	197539	126214	101583	120027	6124.18	6057.67	5840.72	3559.8	3071.68	3080.11	3.86447e-16	-1.40639	down	[J]	Translation, ribosomal structure and biogenesis	Molecular Function: structural constituent of ribosome (GO:0003735);; Cellular Component: nucleus (GO:0005634);; Cellular Component: cytoplasm (GO:0005737);; Cellular Component: ribosome (GO:0005840);; Biological Process: translation (GO:0006412);; Biological Process: protein ubiquitination (GO:0016567);; Biological Process: modification-dependent protein catabolic process (GO:0019941);; Molecula…	K02977|5.8e-79|cre:CHLREDRAFT_142065|K02977 ubiquitin-small subunit ribosomal protein S27Ae | (RefSeq) RPS27a; ribosomal protein S27a	Ribosome (ko03010);; Ubiquitin mediated proteolysis (ko04120)	[J]	Translation, ribosomal structure and biogenesis	Ribosomal protein S27a	Ubiquitin-40S ribosomal protein S27a OS=Lupinus albus OX=3870 PE=3 SV=2	J	Translation, ribosomal structure and biogenesis	ribosomal protein S27a [Chlamydomonas reinhardtii]
gene-CHLRE_02g146629v5	3802	3993	3501	2413	1879	3533	13.4515	11.9738	10.8765	7.15207	5.97134	9.52797	6.51104e-10	-1.20498	down	--	--	Molecular Function: transcription regulatory region sequence-specific DNA binding (GO:0000976);; Molecular Function: transcription factor activity, sequence-specific DNA binding (GO:0003700);; Molecular Function: transcription cofactor activity (GO:0003712);; Cellular Component: nucleus (GO:0005634);; Biological Process: regulation of transcription, DNA-templated (GO:0006355);; Molecular Function…	--	--	--	--	Myb-like DNA-binding domain	--	A	RNA processing and modification	hypothetical protein CHLRE_02g146629v5 [Chlamydomonas reinhardtii]
gene-CHLRE_02g075800v5	1878	2124	1832	1424	981	1659	22.7651	21.8252	19.5027	14.458	10.6833	15.3249	1.34431e-10	-1.18844	down	--	--	--	--	--	--	--	--	--	--	--	hypothetical protein CHLRE_02g075800v5 [Chlamydomonas reinhardtii]
gene-CHLRE_06g255626v5	0	0	0	88	88	57	0	0	0	0.60545	0.64777	0.355849	1.4175e-09	6.1371	up	--	--	--	--	--	--	--	--	--	--	--	hypothetical protein CHLRE_06g255626v5 [Chlamydomonas reinhardtii]
gene-CHLRE_11g467710v5	289	434	158	7331	8257	10155	3.03904	3.89142	1.38043	65.0021	78.4599	81.8519	3.56896e-37	4.14732	up	--	--	Cellular Component: integral component of membrane (GO:0016021);;	--	--	--	--	--	--	--	--	hypothetical protein CHLRE_11g467710v5 [Chlamydomonas reinhardtii]
gene-CHLRE_12g491600v5	6712	7899	7144	3844	3697	4577	26.2134	26.1454	24.4994	12.5731	12.9671	13.6237	1.11441e-18	-1.48653	down	[P]	Inorganic ion transport and metabolism	Molecular Function: inorganic phosphate transmembrane transporter activity (GO:0005315);; Cellular Component: integral component of plasma membrane (GO:0005887);; Biological Process: phosphate ion transmembrane transport (GO:0035435);;	K14640|1.1e-147|cre:CHLREDRAFT_181195|K14640 solute carrier family 20 (sodium-dependent phosphate transporter) | (RefSeq) predicted protein	--	[P]	Inorganic ion transport and metabolism	Phosphate transporter family	Inorganic phosphate transporter 2-1, chloroplastic OS=Arabidopsis thaliana OX=3702 GN=PHT2-1 PE=1 SV=1	P	Inorganic ion transport and metabolism	hypothetical protein CHLRE_12g491600v5 [Chlamydomonas reinhardtii]
gene-CHLRE_10g423600v5	309	178	154	706	632	769	1.03865	0.506492	0.453233	1.99057	1.91152	1.97349	0.00134953	1.05168	up	--	--	Molecular Function: calcium ion binding (GO:0005509);;	K02183|1.4e-14|cre:CHLREDRAFT_106461|K02183 calmodulin | (RefSeq) predicted protein	MAPK signaling pathway - plant (ko04016);; Phosphatidylinositol signaling system (ko04070)	--	--	WD domain, G-beta repeat	--	--	--	hypothetical protein CHLRE_10g423600v5 [Chlamydomonas reinhardtii]
gene-CHLRE_15g639150v5	645	812	1112	3605	2313	4469	3.47847	3.706	5.25876	16.304	11.2132	18.3946	1.5443e-06	1.31178	up	--	--	Molecular Function: calcium ion binding (GO:0005509);; Cellular Component: mitochondrion (GO:0005739);; Biological Process: cellular metal ion homeostasis (GO:0006875);; Cellular Component: integral component of membrane (GO:0016021);; Molecular Function: ribosome binding (GO:0043022);;	K17800|2.0e-199|vcn:VOLCADRAFT_106866|K17800 LETM1 and EF-hand domain-containing protein 1, mitochondrial | (RefSeq) hypothetical protein	--	[S]	Function unknown	LETM1-like protein	--	S	Function unknown	hypothetical protein CHLRE_15g639150v5 [Chlamydomonas reinhardtii]
gene-CHLRE_17g711600v5	15	15	41	234	108	174	0.224261	0.188187	0.560016	3.07139	1.51145	2.07639	0.000118122	2.08136	up	--	--	--	--	--	--	--	--	--	--	--	hypothetical protein CHLRE_17g711600v5 [Chlamydomonas reinhardtii]
gene-CHLRE_03g166700v5	14	9	19	1048	1026	984	0.03113	0.016407	0.036415	2.00773	2.10711	1.71473	3.04624e-55	5.43245	up	--	--	--	--	--	[TZ]	Signal transduction mechanisms;; Cytoskeleton	Formin Homology 2 Domain	Formin-like protein 20 OS=Arabidopsis thaliana OX=3702 GN=FH20 PE=2 SV=3	--	--	hypothetical protein CHLRE_03g166700v5 [Chlamydomonas reinhardtii]
gene-CHLRE_05g237000v5	781	822	754	518	324	642	7.89012	7.03958	6.68453	4.38446	2.94099	4.94315	1.94172e-09	-1.34102	down	[J]	Translation, ribosomal structure and biogenesis	Molecular Function: metal ion binding (GO:0046872);; Molecular Function: metalloaminopeptidase activity (GO:0070006);; Biological Process: protein initiator methionine removal (GO:0070084);;	K01265|7.9e-199|cre:CHLREDRAFT_131477|K01265 methionyl aminopeptidase [EC:3.4.11.18] | (RefSeq) MAP1D; methionine aminopeptidase	--	[O]	Posttranslational modification, protein turnover, chaperones	Metallopeptidase family M24	Methionine aminopeptidase 1D, chloroplastic/mitochondrial OS=Arabidopsis thaliana OX=3702 GN=MAP1D PE=1 SV=1	E	Amino acid transport and metabolism	methionine aminopeptidase [Chlamydomonas reinhardtii]
gene-CHLRE_16g680200v5	560	573	515	509	203	587	3.29695	2.8581	2.66533	2.51194	1.06951	2.63613	0.00195386	-1.03289	down	--	--	Cellular Component: integral component of membrane (GO:0016021);; Biological Process: transmembrane transport (GO:0055085);;	K24139|4.3e-249|cre:CHLREDRAFT_191597|K24139 auxin efflux carrier family protein | (RefSeq) predicted protein	--	[S]	Function unknown	Membrane transport protein	Protein PIN-LIKES 2 OS=Arabidopsis thaliana OX=3702 GN=PILS2 PE=2 SV=1	S	Function unknown	hypothetical protein CHLRE_16g680200v5 [Chlamydomonas reinhardtii]
Chlamydomonas_reinhardtii_newGene_638	378	342	414	2389	2229	2058	11.2017	8.60994	10.7999	59.6567	59.6623	46.7481	6.34893e-16	1.90996	up	--	--	--	--	--	--	--	--	--	--	--	predicted protein, partial [Chlamydomonas reinhardtii]
gene-CHLRE_10g464300v5	392	419	352	283	215	315	3.89792	3.53166	3.07277	2.35661	1.91836	2.3828	1.365e-07	-1.16949	down	--	--	--	--	--	--	--	--	--	--	--	hypothetical protein CHLRE_10g464300v5 [Chlamydomonas reinhardtii]
gene-CHLRE_16g666550v5	3049	2787	2920	2045	1316	2201	25.7507	19.9463	21.6561	14.4675	9.98056	14.169	9.05478e-13	-1.32088	down	[L]	Replication, recombination and repair	--	--	--	--	--	SOUL heme-binding protein	--	S	Function unknown	SOUL heme-binding protein [Chlamydomonas reinhardtii]
gene-CHLRE_09g389400v5	80	48	47	362	119	232	0.712024	0.361978	0.369424	2.71382	0.95351	1.58399	0.00667693	1.30063	up	[R]	General function prediction only	--	--	--	--	--	HI0933-like protein	--	S	Function unknown	hypothetical protein CHLRE_09g389400v5 [Chlamydomonas reinhardtii]
gene-CHLRE_17g724700v5	1307	1867	1931	558	450	699	13.8129	16.7268	17.9235	4.93576	4.27241	5.62655	4.6064e-23	-2.22975	down	[PR]	Inorganic ion transport and metabolism;; General function prediction only	Molecular Function: chlorophyllide a oxygenase [overall] activity (GO:0010277);; Molecular Function: 2 iron, 2 sulfur cluster binding (GO:0051537);;	K13071|2.4e-69|egr:104434044|K13071 pheophorbide a oxygenase [EC:1.14.15.17] | (RefSeq) pheophorbide a oxygenase, chloroplastic	Porphyrin and chlorophyll metabolism (ko00860)	--	--	Rieske [2Fe-2S] domain	Pheophorbide a oxygenase, chloroplastic OS=Oryza sativa subsp. japonica OX=39947 GN=PAO PE=2 SV=1	P	Inorganic ion transport and metabolism	hypothetical protein CHLRE_17g724700v5 [Chlamydomonas reinhardtii]
gene-CHLRE_12g543477v5	243	270	284	152	85	135	2.39118	2.2501	2.44966	1.24686	0.745737	1.01248	1.21325e-09	-1.74368	down	--	--	Molecular Function: molecular_function (GO:0003674);; Molecular Function: catalytic activity (GO:0003824);; Molecular Function: transferase activity (GO:0016740);; Molecular Function: transferase activity, transferring glycosyl groups (GO:0016757);;	--	--	--	--	Sucrose-6F-phosphate phosphohydrolase	--	S	Function unknown	hypothetical protein CHLRE_12g543477v5 [Chlamydomonas reinhardtii]
gene-CHLRE_08g377450v5	11	17	13	445	374	518	0.047441	0.062361	0.049032	1.62402	1.46166	1.71921	3.49281e-35	4.27549	up	--	--	Cellular Component: nuclear envelope (GO:0005635);; Cellular Component: cytosol (GO:0005829);; Biological Process: protein import into nucleus (GO:0006606);; Molecular Function: Ran GTPase binding (GO:0008536);;	K20224|4.5e-268|vcn:VOLCADRAFT_105749|K20224 importin-9 | (RefSeq) hypothetical protein	--	[UY]	Intracellular trafficking, secretion, and vesicular transport;; Nuclear structure	Importin-beta N-terminal domain	--	--	--	hypothetical protein CHLRE_08g377450v5 [Chlamydomonas reinhardtii]
gene-CHLRE_17g726750v5	63192	67166	63330	43299	35274	41771	570.913	514.241	502.412	327.666	286.179	287.604	4.17438e-16	-1.32764	down	[E]	Amino acid transport and metabolism	Molecular Function: 3-deoxy-7-phosphoheptulonate synthase activity (GO:0003849);; Biological Process: aromatic amino acid family biosynthetic process (GO:0009073);; Biological Process: chorismate biosynthetic process (GO:0009423);; Cellular Component: chloroplast (GO:0009507);;	K01626|2.0e-294|cre:CHLREDRAFT_192517|K01626 3-deoxy-7-phosphoheptulonate synthase [EC:2.5.1.54] | (RefSeq) SHKA1; 3-deoxy-D-arabino-heptulosonate 7-phosphate synthetase	Phenylalanine, tyrosine and tryptophan biosynthesis (ko00400);; Biosynthesis of amino acids (ko01230)	--	--	Class-II DAHP synthetase family	Phospho-2-dehydro-3-deoxyheptonate aldolase 1, chloroplastic OS=Arabidopsis thaliana OX=3702 GN=DHS1 PE=2 SV=2	E	Amino acid transport and metabolism	3-deoxy-D-arabino-heptulosonate 7-phosphate synthetase [Chlamydomonas reinhardtii]
gene-CHLRE_04g217951v5	79	61	44	823	940	1041	0.725208	0.478601	0.351336	6.39226	7.82573	7.3576	1.62112e-28	3.24221	up	--	--	--	--	--	--	--	--	--	S	Function unknown	hypothetical protein CHLRE_04g217951v5 [Chlamydomonas reinhardtii]
gene-CHLRE_02g101350v5	121205	135512	117519	95644	76660	93319	1691.34	1602.49	1440	1117.94	960.636	992.418	8.9179e-12	-1.13796	down	[J]	Translation, ribosomal structure and biogenesis	Biological Process: maturation of LSU-rRNA (GO:0000470);; Molecular Function: RNA binding (GO:0003723);; Molecular Function: structural constituent of ribosome (GO:0003735);; Biological Process: translation (GO:0006412);; Cellular Component: cytosolic large ribosomal subunit (GO:0022625);;	K02865|2.2e-117|cre:CHLREDRAFT_195585|K02865 large subunit ribosomal protein L10Ae | (RefSeq) RPL10a; ribosomal protein L10a, component of cytosolic 80S ribosome and 60S large subunit	Ribosome (ko03010)	[J]	Translation, ribosomal structure and biogenesis	Ribosomal protein L1p/L10e family	60S ribosomal protein L10a OS=Chlamydomonas reinhardtii OX=3055 GN=RPL10A PE=2 SV=1	J	Translation, ribosomal structure and biogenesis	ribosomal protein L10a, component of cytosolic 80S ribosome and 60S large subunit [Chlamydomonas reinhardtii]
gene-CHLRE_06g303850v5	2969	3125	2632	1277	834	1353	30.2291	26.9609	23.529	10.8855	7.62366	10.4963	3.11431e-27	-1.99121	down	--	--	--	--	--	--	--	--	--	--	--	hypothetical protein CHLRE_06g303850v5 [Chlamydomonas reinhardtii]
gene-CHLRE_08g381050v5	43	9	33	219	145	360	0.283896	0.047431	0.188923	1.21886	0.865329	1.82622	2.81797e-05	2.26713	up	[O]	Posttranslational modification, protein turnover, chaperones	Molecular Function: cysteine-type endopeptidase activity (GO:0004197);; Cellular Component: extracellular space (GO:0005615);; Cellular Component: lysosome (GO:0005764);; Biological Process: proteolysis involved in cellular protein catabolic process (GO:0051603);;	K16292|2.1e-31|han:110889687|K16292 KDEL-tailed cysteine endopeptidase [EC:3.4.22.-] | (RefSeq) vignain-like	--	[O]	Posttranslational modification, protein turnover, chaperones	Papain family cysteine protease	Senescence-specific cysteine protease SAG12 OS=Arabidopsis thaliana OX=3702 GN=SAG12 PE=1 SV=1	O	Posttranslational modification, protein turnover, chaperones	hypothetical protein CHLRE_08g381050v5 [Chlamydomonas reinhardtii]
gene-CHLRE_05g236750v5	60	94	89	509	241	591	0.341119	0.456227	0.444132	2.44444	1.23839	2.58015	1.3856e-06	1.72823	up	--	--	Cellular Component: endosome (GO:0005768);; Cellular Component: trans-Golgi network (GO:0005802);; Cellular Component: trans-Golgi network transport vesicle (GO:0030140);;	--	--	--	--	--	--	--	--	hypothetical protein CHLRE_05g236750v5 [Chlamydomonas reinhardtii]
gene-CHLRE_16g681800v5	49	67	73	796	260	826	0.467047	0.551057	0.61779	6.47791	2.26988	6.11894	2.41408e-10	2.5326	up	--	--	Molecular Function: magnesium ion binding (GO:0000287);; Molecular Function: ATP binding (GO:0005524);; Cellular Component: cytoplasm (GO:0005737);; Biological Process: inositol trisphosphate metabolic process (GO:0032957);; Molecular Function: inositol tetrakisphosphate 1-kinase activity (GO:0047325);; Molecular Function: inositol-1,3,4-trisphosphate 6-kinase activity (GO:0052725);; Molecular Fu…	K00913|4.6e-11|cre:CHLREDRAFT_189763|K00913 inositol-1,3,4-trisphosphate 5/6-kinase / inositol-tetrakisphosphate 1-kinase [EC:2.7.1.159 2.7.1.134] | (RefSeq) predicted protein	Inositol phosphate metabolism (ko00562);; Phosphatidylinositol signaling system (ko04070)	--	--	Inositol 1,3,4-trisphosphate 5/6-kinase ATP-grasp domain	--	--	--	hypothetical protein CHLRE_16g681800v5 [Chlamydomonas reinhardtii]
gene-CHLRE_10g467100v5	163	149	142	540	333	648	1.46314	1.12946	1.11636	4.05642	2.67794	4.43176	0.00010132	1.04844	up	--	--	Biological Process: box H/ACA snoRNP assembly (GO:0000493);; Biological Process: pseudouridine synthesis (GO:0001522);; Molecular Function: RNA binding (GO:0003723);; Cellular Component: nucleus (GO:0005634);; Cellular Component: small nucleolar ribonucleoprotein complex (GO:0005732);; Biological Process: ribosome biogenesis (GO:0042254);;	K14763|6.3e-17|cvr:CHLNCDRAFT_136109|K14763 H/ACA ribonucleoprotein complex non-core subunit NAF1 | (RefSeq) hypothetical protein	--	[S]	Function unknown	Gar1/Naf1 RNA binding region	--	--	--	hypothetical protein CHLRE_10g467100v5 [Chlamydomonas reinhardtii]
gene-CHLRE_33g758947v5	9	0	5	472	1364	921	0.070943	0	0.030097	3.11354	9.65864	5.53233	6.10022e-10	5.7398	up	--	--	Molecular Function: sulfotransferase activity (GO:0008146);;	--	--	--	--	Sulfotransferase domain	--	U	Intracellular trafficking, secretion, and vesicular transport	hypothetical protein CHLRE_33g758947v5 [Chlamydomonas reinhardtii]
gene-CHLRE_12g528500v5	53	54	44	282	189	270	0.526717	0.456591	0.389402	2.37693	1.7116	2.07224	6.88898e-07	1.6063	up	[F]	Nucleotide transport and metabolism	Biological Process: DNA repair (GO:0006281);; Molecular Function: 8-oxo-7,8-dihydroguanosine triphosphate pyrophosphatase activity (GO:0008413);;	K03574|8.7e-107|cre:CHLREDRAFT_176119|K03574 8-oxo-dGTP diphosphatase [EC:3.6.1.55] | (RefSeq) predicted protein	--	--	--	NUDIX domain	--	L	Replication, recombination and repair	predicted protein [Chlamydomonas reinhardtii]
gene-CHLRE_12g494050v5	169462	182160	167595	115215	91037	108256	6254.63	5697.56	5431.66	3561.94	3017.38	3045.06	3.05755e-16	-1.36418	down	[J]	Translation, ribosomal structure and biogenesis	Biological Process: cytoplasmic translation (GO:0002181);; Molecular Function: structural constituent of ribosome (GO:0003735);; Molecular Function: rRNA binding (GO:0019843);; Cellular Component: cytosolic large ribosomal subunit (GO:0022625);;	K02940|3.2e-104|cre:CHLREDRAFT_139831|K02940 large subunit ribosomal protein L9e | (RefSeq) RPL9; ribosomal protein L9	Ribosome (ko03010)	[J]	Translation, ribosomal structure and biogenesis	Ribosomal protein L6	60S ribosomal protein L9 OS=Pisum sativum OX=3888 GN=RPL9 PE=2 SV=1	J	Translation, ribosomal structure and biogenesis	ribosomal protein L9 [Chlamydomonas reinhardtii]
gene-CHLRE_13g581550v5	11	34	13	102	94	125	0.170945	0.445806	0.176159	1.34796	1.32534	1.50388	0.00224359	1.72613	up	[J]	Translation, ribosomal structure and biogenesis	Molecular Function: magnesium ion binding (GO:0000287);; Molecular Function: GTP binding (GO:0005525);; Biological Process: tRNA modification (GO:0006400);; Biological Process: tRNA processing (GO:0008033);; Molecular Function: tRNA guanylyltransferase activity (GO:0008193);;	K10761|2.1e-151|cre:CHLREDRAFT_113708|K10761 tRNA(His) guanylyltransferase [EC:2.7.7.79] | (RefSeq) THG1; histidine tRNA 5'-guanylyltransferase	--	[S]	Function unknown	tRNAHis guanylyltransferase	tRNA(His) guanylyltransferase 2 OS=Arabidopsis thaliana OX=3702 GN=THG2 PE=1 SV=1	H	Coenzyme transport and metabolism	histidine tRNA 5'-guanylyltransferase [Chlamydomonas reinhardtii]
gene-CHLRE_44g760747v5	6725	9013	7032	5267	4983	4894	45.6585	51.8611	41.9218	29.955	30.381	25.3211	5.87285e-08	-1.20932	down	--	--	--	--	--	--	--	--	--	--	--	hypothetical protein CHLRE_44g760747v5 [Chlamydomonas reinhardtii]
gene-CHLRE_04g216250v5	2505	1662	1776	879	1449	1067	32.4747	18.2524	20.2199	9.54233	16.8622	10.5356	2.60718e-05	-1.38607	down	--	--	--	--	--	--	--	--	--	--	--	hypothetical protein CHLRE_04g216250v5 [Chlamydomonas reinhardtii]
gene-CHLRE_01g034325v5	610	682	554	313	78	426	4.84033	4.58398	3.85969	2.07992	0.554275	2.57769	2.2596e-05	-1.85608	down	--	--	--	--	--	--	--	--	--	--	--	hypothetical protein CHLRE_01g034325v5 [Chlamydomonas reinhardtii]
gene-CHLRE_12g528950v5	143	79	57	551	953	812	1.27901	0.596627	0.449446	4.14065	7.68943	5.55643	7.18634e-09	2.37291	up	--	--	Molecular Function: mRNA binding (GO:0003729);; Cellular Component: nucleolus (GO:0005730);; Biological Process: regulation of translation (GO:0006417);;	K14844|0.0e+00|cre:CHLREDRAFT_192562|K14844 pumilio homology domain family member 6 | (RefSeq) PUF1; puf protein	--	[J]	Translation, ribosomal structure and biogenesis	CPL (NUC119) domain	Pumilio homolog 24 OS=Arabidopsis thaliana OX=3702 GN=APUM24 PE=1 SV=1	J	Translation, ribosomal structure and biogenesis	hypothetical protein CHLRE_12g528950v5 [Chlamydomonas reinhardtii]
gene-CHLRE_14g630787v5	2214	2607	2473	2171	1321	2170	32.2147	32.139	31.5938	26.4564	17.2503	24.0642	4.39156e-07	-1.03042	down	--	--	Cellular Component: integral component of membrane (GO:0016021);;	--	--	--	--	--	--	--	--	hypothetical protein CHLRE_14g630787v5 [Chlamydomonas reinhardtii]
gene-CHLRE_10g451600v5	2566	2555	2494	993	1272	2109	2.78566	2.1509	2.44556	0.826193	1.13448	2.02779	1.57237e-08	-1.45852	down	--	--	Cellular Component: extracellular region (GO:0005576);; Biological Process: carbohydrate metabolic process (GO:0005975);; Biological Process: proteolysis (GO:0006508);; Molecular Function: chitin binding (GO:0008061);; Cellular Component: integral component of membrane (GO:0016021);;	K01183|1.3e-09|dcr:108217275|K01183 chitinase [EC:3.2.1.14] | (RefSeq) chitotriosidase-1-like	Amino sugar and nucleotide sugar metabolism (ko00520)	--	--	Lectin C-type domain	--	G	Carbohydrate transport and metabolism	hypothetical protein CHLRE_10g451600v5 [Chlamydomonas reinhardtii]
gene-CHLRE_07g319340v5	4980	6533	5783	4365	3298	5723	31.4078	34.9208	32.0311	23.0609	18.6783	27.5098	1.25731e-07	-1.03987	down	[G]	Carbohydrate transport and metabolism	Molecular Function: ATP binding (GO:0005524);; Molecular Function: kinase activity (GO:0016301);;	K08244|0.0e+00|cre:CHLREDRAFT_205870|K08244 alpha-glucan, water dikinase [EC:2.7.9.4] | (RefSeq) GWD1; R1 protein, alpha-glucan water dikinase	--	--	--	Pyruvate phosphate dikinase, AMP/ATP-binding domain	Alpha-glucan water dikinase, chloroplastic OS=Citrus reticulata OX=85571 GN=R1 PE=2 SV=1	G	Carbohydrate transport and metabolism	R1 protein, alpha-glucan water dikinase [Chlamydomonas reinhardtii]
gene-CHLRE_16g676850v5	4935	4828	4272	1395	829	1547	36.2797	30.0747	27.5765	8.58487	5.47027	8.6679	8.74424e-38	-2.55861	down	[D]	Cell cycle control, cell division, chromosome partitioning	Molecular Function: ATP binding (GO:0005524);; Cellular Component: chloroplast (GO:0009507);;	--	--	--	--	NTPase	Protein SEEDLING PLASTID DEVELOPMENT 1 OS=Arabidopsis thaliana OX=3702 GN=SPD1 PE=2 SV=1	T	Signal transduction mechanisms	hypothetical protein CHLRE_16g676850v5 [Chlamydomonas reinhardtii]
gene-CHLRE_08g361350v5	69	91	118	1485	1675	1601	0.409939	0.459066	0.618066	7.43131	8.99009	7.29128	2.97141e-33	3.4185	up	--	--	Cellular Component: nuclear pore (GO:0005643);; Biological Process: mRNA export from nucleus (GO:0006406);; Molecular Function: structural constituent of nuclear pore (GO:0017056);;	--	--	--	--	NYN domain	--	--	--	hypothetical protein CHLRE_08g361350v5 [Chlamydomonas reinhardtii]
gene-CHLRE_09g395213v5	177	195	218	7986	4458	7437	5.3599	4.99828	5.79795	202.852	121.392	171.866	1.74387e-84	4.36132	up	--	--	--	--	--	--	--	--	--	--	--	predicted protein [Chlamydomonas reinhardtii]
gene-CHLRE_16g674300v5	0	2	6	54	49	224	0	0.021285	0.062021	0.571288	0.550713	2.15816	1.48111e-06	3.98435	up	--	--	Cellular Component: motile cilium (GO:0031514);;	--	--	--	--	Ankyrin repeats (many copies)	--	G	Carbohydrate transport and metabolism	flagellar associated protein [Chlamydomonas reinhardtii]
gene-CHLRE_07g326500v5	72	138	95	70	46	44	0.831239	1.34594	0.959424	0.67499	0.47445	0.386189	0.000987678	-1.51483	down	--	--	Cellular Component: integral component of membrane (GO:0016021);;	--	--	--	--	VAD1 Analog of StAR-related lipid transfer domain	--	--	--	hypothetical protein CHLRE_07g326500v5 [Chlamydomonas reinhardtii]
gene-CHLRE_01g000100v5	800	644	691	623	303	763	2.26207	1.54122	1.71406	1.47571	0.76931	1.64322	0.00050528	-1.02553	down	--	--	--	--	--	--	--	--	--	--	--	hypothetical protein CHLRE_01g000100v5 [Chlamydomonas reinhardtii]
gene-CHLRE_07g317500v5	38	60	43	722	921	786	0.071202	0.095341	0.070652	1.13988	1.5591	1.12874	2.57848e-26	3.4261	up	--	--	--	K11568|1.5e-67|vcn:VOLCADRAFT_121384|K11568 DASH complex subunit DAD3 | (RefSeq) hypothetical protein	--	--	--	--	--	--	--	hypothetical protein CHLRE_07g317500v5 [Chlamydomonas reinhardtii]
gene-CHLRE_12g521450v5	920	1041	1024	655	375	654	17.2453	16.5434	16.8639	10.2792	6.30162	9.33877	2.38836e-11	-1.48911	down	[O]	Posttranslational modification, protein turnover, chaperones	Molecular Function: ATP-dependent peptidase activity (GO:0004176);; Molecular Function: serine-type endopeptidase activity (GO:0004252);; Biological Process: misfolded or incompletely synthesized protein catabolic process (GO:0006515);; Cellular Component: endopeptidase Clp complex (GO:0009368);; Molecular Function: ATPase binding (GO:0051117);;	K01358|2.9e-94|cre:CHLREDRAFT_196557|K01358 ATP-dependent Clp protease, protease subunit [EC:3.4.21.92] | (RefSeq) CLPP2; catalytic subunit of mitochondrial ClpXP protease	--	[O]	Posttranslational modification, protein turnover, chaperones	Clp protease	ATP-dependent Clp protease proteolytic subunit 2, mitochondrial OS=Arabidopsis thaliana OX=3702 GN=CLPP2 PE=1 SV=1	O	Posttranslational modification, protein turnover, chaperones	hypothetical protein CHLRE_12g521450v5 [Chlamydomonas reinhardtii]
gene-CHLRE_03g163850v5	42	37	34	263	233	250	0.247144	0.184668	0.17503	1.30887	1.2447	1.1334	1.23868e-09	2.04344	up	[V]	Defense mechanisms	Cellular Component: nuclear heterochromatin (GO:0005720);; Biological Process: maintenance of DNA methylation (GO:0010216);; Biological Process: protein ubiquitination (GO:0016567);; Molecular Function: metal ion binding (GO:0046872);; Molecular Function: ubiquitin protein ligase activity (GO:0061630);;	K10638|2.3e-299|cre:CHLREDRAFT_205532|K10638 E3 ubiquitin-protein ligase UHRF1 [EC:2.3.2.27] | (RefSeq) RING finger protein	--	--	--	SAD/SRA domain	E3 ubiquitin-protein ligase ORTHRUS 2 OS=Arabidopsis thaliana OX=3702 GN=ORTH2 PE=1 SV=1	B	Chromatin structure and dynamics	hypothetical protein CHLRE_03g163850v5 [Chlamydomonas reinhardtii]
gene-CHLRE_02g078804v5	154	262	271	5175	2970	5386	1.29729	1.87306	2.0067	36.619	22.53	34.6716	4.52084e-39	3.57208	up	--	--	Cellular Component: integral component of membrane (GO:0016021);;	--	--	--	--	--	--	--	--	hypothetical protein CHLRE_02g078804v5 [Chlamydomonas reinhardtii]
gene-CHLRE_04g217850v5	1119	1486	1093	797	413	1238	3.88415	4.37136	3.33024	2.31728	1.28546	3.27593	4.44793e-05	-1.28868	down	[T]	Signal transduction mechanisms	Molecular Function: ATP binding (GO:0005524);; Cellular Component: plasma membrane (GO:0005886);; Cellular Component: integral component of membrane (GO:0016021);; Molecular Function: ATPase activity (GO:0016887);; Molecular Function: ATPase activity, coupled to transmembrane movement of substances (GO:0042626);; Biological Process: transmembrane transport (GO:0055085);;	K05681|9.4e-47|apro:F751_1281|K05681 ATP-binding cassette, subfamily G (WHITE), member 2 | (RefSeq) ATP-binding cassette sub-family G member 2	ABC transporters (ko02010)	[Q]	Secondary metabolites biosynthesis, transport and catabolism	ABC-2 type transporter	ABC transporter G family member 21 OS=Arabidopsis thaliana OX=3702 GN=ABCG21 PE=2 SV=2	Q	Secondary metabolites biosynthesis, transport and catabolism	hypothetical protein CHLRE_04g217850v5 [Chlamydomonas reinhardtii]
gene-CHLRE_17g728000v5	46	65	51	711	429	689	1.23152	1.4761	1.1957	16.0375	10.3862	14.1471	2.75372e-22	2.78745	up	--	--	--	--	--	--	--	--	--	--	--	hypothetical protein CHLRE_17g728000v5 [Chlamydomonas reinhardtii]
gene-CHLRE_16g688638v5	1895	1766	2140	1303	1152	2020	4.23341	3.34198	4.19849	2.43725	2.31111	3.43792	9.07179e-07	-1.04655	down	[T]	Signal transduction mechanisms	Molecular Function: nucleotide binding (GO:0000166);; Molecular Function: peptide receptor activity (GO:0001653);; Molecular Function: guanylate cyclase activity (GO:0004383);; Cellular Component: plasma membrane (GO:0005886);; Biological Process: cGMP biosynthetic process (GO:0006182);; Biological Process: signal transduction (GO:0007165);; Biological Process: receptor guanylyl cyclase signaling…	K11858|1.2e-61|cre:CHLREDRAFT_171763|K11858 ubiquitin carboxyl-terminal hydrolase 48 [EC:3.4.19.12] | (RefSeq) predicted protein	--	[F]	Nucleotide transport and metabolism	Adenylate and Guanylate cyclase catalytic domain	--	T	Signal transduction mechanisms	hypothetical protein CHLRE_16g688638v5 [Chlamydomonas reinhardtii]
gene-CHLRE_07g331150v5	14	22	28	86	62	227	0.053247	0.075029	0.098129	0.289305	0.225221	0.70025	0.00342125	1.71531	up	[DPM]	Cell cycle control, cell division, chromosome partitioning;; Inorganic ion transport and metabolism;; Cell wall/membrane/envelope biogenesis	Molecular Function: peroxidase activity (GO:0004601);; Molecular Function: copper ion binding (GO:0005507);; Biological Process: response to oxidative stress (GO:0006979);; Molecular Function: heme binding (GO:0020037);;	K08100|5.8e-54|qsu:111984172|K08100 bilirubin oxidase [EC:1.3.3.5] | (RefSeq) bilirubin oxidase-like	Porphyrin and chlorophyll metabolism (ko00860)	--	--	Multicopper oxidase	--	Q	Secondary metabolites biosynthesis, transport and catabolism	hypothetical protein CHLRE_07g331150v5 [Chlamydomonas reinhardtii]
gene-CHLRE_12g501100v5	4	5	2	332	290	369	0.030887	0.028457	0.011782	2.27995	2.13705	2.30556	4.22148e-29	5.56707	up	[J]	Translation, ribosomal structure and biogenesis	Molecular Function: tRNA (m5U54) methyltransferase activity (GO:0030696);;	K15332|2.9e-25|cre:CHLREDRAFT_112222|K15332 tRNA (uracil-5-)-methyltransferase [EC:2.1.1.-] | (RefSeq) TRM2B; tRNA (uracil-5)-methyltransferase	--	[J]	Translation, ribosomal structure and biogenesis	tRNA (Uracil-5-)-methyltransferase	--	J	Translation, ribosomal structure and biogenesis	hypothetical protein CHLRE_12g501100v5 [Chlamydomonas reinhardtii]
gene-CHLRE_05g236550v5	56	39	42	160	290	231	0.470706	0.276679	0.309204	1.13608	2.21488	1.49119	0.000150307	1.65271	up	--	--	Molecular Function: dopamine beta-monooxygenase activity (GO:0004500);;	--	--	--	--	Ankyrin repeats (3 copies)	--	--	--	hypothetical protein CHLRE_05g236550v5 [Chlamydomonas reinhardtii]
gene-CHLRE_01g022950v5	65	55	31	195	155	197	0.583556	0.420698	0.246488	1.47664	1.2634	1.35917	0.00404552	1.17629	up	--	--	Molecular Function: protein binding (GO:0005515);;	K10523|1.3e-49|cre:CHLREDRAFT_152724|K10523 speckle-type POZ protein | (RefSeq) predicted protein	--	--	--	BTB/POZ domain	--	S	Function unknown	predicted protein [Chlamydomonas reinhardtii]
gene-CHLRE_02g142206v5	1585	1640	1287	5267	4210	5697	24.7873	21.7292	17.6737	68.9957	59.124	67.899	1.17947e-09	1.08794	up	--	--	--	--	--	--	--	--	--	--	--	hypothetical protein CHLRE_02g142206v5 [Chlamydomonas reinhardtii]
gene-CHLRE_06g304950v5	1472	1796	1543	789	807	934	9.56408	9.88886	8.80321	4.29494	4.70476	4.62458	2.2814e-15	-1.56096	down	--	--	--	--	--	--	--	--	--	--	--	hypothetical protein CHLRE_06g304950v5 [Chlamydomonas reinhardtii]
gene-CHLRE_11g481313v5	1258	1808	1236	667	534	965	7.16753	8.72836	6.18365	3.18122	2.73117	4.19069	5.9368e-12	-1.65187	down	--	--	--	--	--	--	--	--	--	--	--	hypothetical protein CHLRE_11g481313v5 [Chlamydomonas reinhardtii]
gene-CHLRE_10g448550v5	71	51	74	30	10	46	0.830862	0.50594	0.761323	0.295204	0.10422	0.412383	0.00135194	-1.81906	down	--	--	Cellular Component: integral component of membrane (GO:0016021);;	--	--	--	--	YHYH protein	--	--	--	hypothetical protein CHLRE_10g448550v5 [Chlamydomonas reinhardtii]
gene-CHLRE_02g115850v5	261	220	215	854	732	1021	2.2345	1.59968	1.61305	6.13176	5.63849	6.67663	4.31015e-09	1.2366	up	[S]	Function unknown	--	--	--	--	--	Mitochondrial biogenesis AIM24	--	S	Function unknown	hypothetical protein CHLRE_02g115850v5 [Chlamydomonas reinhardtii]
gene-CHLRE_01g036100v5	17	2	9	476	410	397	0.053569	0.004813	0.024375	1.30025	1.20071	0.987467	5.29438e-22	4.6756	up	--	--	Biological Process: cell cycle checkpoint (GO:0000075);; Biological Process: DNA damage checkpoint (GO:0000077);; Cellular Component: ubiquitin ligase complex (GO:0000151);; Biological Process: protein polyubiquitination (GO:0000209);; Biological Process: DNA synthesis involved in DNA repair (GO:0000731);; Molecular Function: protein binding (GO:0005515);; Cellular Component: cellular_component (…	K11790|0.0e+00|cre:CHLREDRAFT_189960|K11790 denticleless | (RefSeq) predicted protein	--	[S]	Function unknown	WD domain, G-beta repeat	--	S	Function unknown	hypothetical protein CHLRE_01g036100v5 [Chlamydomonas reinhardtii]
gene-CHLRE_10g420350v5	5030	8682	9082	23538	22179	36034	166.759	243.927	264.404	653.693	660.354	910.529	2.93959e-05	1.15478	up	--	--	Cellular Component: photosystem I reaction center (GO:0009538);; Biological Process: photosynthesis (GO:0015979);;	K02693|5.9e-46|cre:CHLREDRAFT_76146|K02693 photosystem I subunit IV | (RefSeq) PSAE; photosystem I 8.1 kDa reaction center subunit IV	Photosynthesis (ko00195)	--	--	Photosystem I reaction centre subunit IV / PsaE	Photosystem I reaction center subunit IV, chloroplastic OS=Chlamydomonas reinhardtii OX=3055 GN=PSAE PE=1 SV=1	S	Function unknown	photosystem I 8.1 kDa reaction center subunit IV [Chlamydomonas reinhardtii]
gene-CHLRE_16g681100v5	63	144	110	2	8	10	0.342011	0.663054	0.523521	0.008113	0.038085	0.038715	1.68376e-13	-4.34584	down	--	--	--	--	--	--	--	--	--	--	--	hypothetical protein CHLRE_16g681100v5 [Chlamydomonas reinhardtii]
gene-CHLRE_12g536350v5	170	104	96	1101	1036	1194	1.30057	0.671091	0.639315	7.05624	7.11832	6.96147	1.10836e-18	2.49225	up	--	--	--	--	--	--	--	--	--	--	--	hypothetical protein CHLRE_12g536350v5 [Chlamydomonas reinhardtii]
gene-CHLRE_24g755597v5	15535	15552	14067	1778	774	2229	88.5161	75.091	70.382	8.48398	3.95631	9.67675	9.68184e-46	-3.89686	down	[PR]	Inorganic ion transport and metabolism;; General function prediction only	Molecular Function: 2 iron, 2 sulfur cluster binding (GO:0051537);; Biological Process: oxidation-reduction process (GO:0055114);;	K13600|4.3e-16|cvr:CHLNCDRAFT_54799|K13600 chlorophyllide a oxygenase [EC:1.14.13.122] | (RefSeq) hypothetical protein	Porphyrin and chlorophyll metabolism (ko00860)	--	--	Vanillate O-demethylase oxygenase C-terminal domain	Chlorophyllide a oxygenase, chloroplastic OS=Chlamydomonas reinhardtii OX=3055 GN=CAO PE=2 SV=2	--	--	hypothetical protein CHLRE_24g755597v5 [Chlamydomonas reinhardtii]
gene-CHLRE_16g652200v5	329	416	424	140	128	148	2.01052	2.15521	2.27496	0.715631	0.698399	0.688191	6.8441e-17	-2.11495	down	--	--	--	--	--	--	--	Gametolysin peptidase M11	--	--	--	hypothetical protein CHLRE_16g652200v5 [Chlamydomonas reinhardtii]
gene-CHLRE_03g183451v5	38	22	36	176	269	253	0.21829	0.104589	0.177519	0.847677	1.39048	1.11016	2.99551e-07	2.16886	up	--	--	--	--	--	--	--	--	--	--	--	hypothetical protein CHLRE_03g183451v5 [Chlamydomonas reinhardtii]
gene-CHLRE_10g458750v5	1084	1260	1006	665	550	899	19.5234	19.2463	15.9161	10.027	8.88984	12.3549	2.07086e-11	-1.32626	down	--	--	--	--	--	--	--	--	--	--	--	hypothetical protein CHLRE_10g458750v5 [Chlamydomonas reinhardtii]
Chlamydomonas_reinhardtii_newGene_200	190	108	339	2260	2413	911	4.13066	2.10264	10.3059	66.3832	74.5277	15.6172	6.91729e-07	2.44896	up	--	--	--	--	--	--	--	--	--	--	--	predicted protein [Chlamydomonas reinhardtii]
gene-CHLRE_16g657300v5	299	324	381	1537	1440	1548	3.67622	3.37026	4.10315	15.8293	15.9004	14.5066	9.65521e-12	1.51878	up	--	--	Cellular Component: integral component of membrane (GO:0016021);; Molecular Function: cycloeucalenol cycloisomerase activity (GO:0047793);;	K08246|3.7e-162|cre:CHLREDRAFT_193038|K08246 cycloeucalenol cycloisomerase [EC:5.5.1.9] | (RefSeq) CPI1; cyclopropyl isomerase-like protein	Steroid biosynthesis (ko00100)	--	--	--	Cycloeucalenol cycloisomerase OS=Arabidopsis thaliana OX=3702 GN=CPI1 PE=2 SV=1	S	Function unknown	cyclopropyl isomerase-like protein [Chlamydomonas reinhardtii]
gene-CHLRE_03g171350v5	2700	2571	2439	9974	9941	12220	26.5891	21.4576	21.0889	82.2851	87.9217	91.7254	4.43783e-17	1.4039	up	[U]	Intracellular trafficking, secretion, and vesicular transport	Molecular Function: signal sequence binding (GO:0005048);; Cellular Component: endoplasmic reticulum (GO:0005783);; Cellular Component: Sec61 translocon complex (GO:0005784);; Cellular Component: endoplasmic reticulum membrane (GO:0005789);; Biological Process: SRP-dependent cotranslational protein targeting to membrane, translocation (GO:0006616);; Molecular Function: protein transmembrane trans…	K10956|1.6e-269|cre:CHLREDRAFT_188207|K10956 protein transport protein SEC61 subunit alpha | (RefSeq) SEC61A; SEC61-alpha subunit of ER-translocon	Protein export (ko03060);; Protein processing in endoplasmic reticulum (ko04141);; Phagosome (ko04145)	[UO]	Intracellular trafficking, secretion, and vesicular transport;; Posttranslational modification, protein turnover, chaperones	SecY translocase	Protein transport protein Sec61 subunit alpha OS=Pyrenomonas salina OX=3034 PE=2 SV=1	--	--	SEC61-alpha subunit of ER-translocon [Chlamydomonas reinhardtii]
gene-CHLRE_09g391467v5	2590	2574	2463	1579	1495	1728	33.2477	28.0056	27.7665	16.9781	17.2315	16.9047	3.31946e-14	-1.30568	down	--	--	--	--	--	--	--	--	--	--	--	hypothetical protein CHLRE_09g391467v5 [Chlamydomonas reinhardtii]
gene-CHLRE_17g726500v5	24	4	2	223	107	236	0.213424	0.029851	0.016192	1.72162	0.885543	1.65803	2.72049e-06	3.25012	up	--	--	Molecular Function: DNA replication origin binding (GO:0003688);; Cellular Component: nuclear origin of replication recognition complex (GO:0005664);; Biological Process: DNA replication initiation (GO:0006270);;	K02606|7.9e-282|cre:CHLREDRAFT_150576|K02606 origin recognition complex subunit 4 | (RefSeq) ORC4; origin recognition complex subunit 4	--	[L]	Replication, recombination and repair	Origin recognition complex (ORC) subunit 4 C-terminus	--	L	Replication, recombination and repair	origin recognition complex subunit 4 [Chlamydomonas reinhardtii]
gene-CHLRE_12g511150v5	2565	2652	2173	1262	440	1396	25.9238	22.7155	19.2817	10.6795	3.99299	10.748	3.09089e-09	-1.93142	down	[C]	Energy production and conversion	Molecular Function: glycerol-3-phosphate dehydrogenase [NAD+] activity (GO:0004367);; Cellular Component: cytosol (GO:0005829);; Biological Process: carbohydrate metabolic process (GO:0005975);; Biological Process: glycerol-3-phosphate metabolic process (GO:0006072);; Biological Process: NADH oxidation (GO:0006116);; Cellular Component: glycerol-3-phosphate dehydrogenase complex (GO:0009331);; Bi…	K00006|2.8e-194|cre:CHLREDRAFT_94229|K00006 glycerol-3-phosphate dehydrogenase (NAD+) [EC:1.1.1.8] | (RefSeq) GPD1; glycerol-3-phosphate dehydrogenase	Glycerophospholipid metabolism (ko00564)	[C]	Energy production and conversion	NAD-dependent glycerol-3-phosphate dehydrogenase C-terminus	Glycerol-3-phosphate dehydrogenase [NAD(+)] 2, chloroplastic OS=Arabidopsis thaliana OX=3702 GN=GLY1 PE=1 SV=1	C	Energy production and conversion	glycerol-3-phosphate dehydrogenase [Chlamydomonas reinhardtii]
gene-CHLRE_07g330250v5	4539	7920	7451	24192	22114	40790	103.797	153.473	149.618	463.406	454.121	710.901	2.05608e-07	1.42771	up	--	--	Cellular Component: chloroplast thylakoid membrane (GO:0009535);; Cellular Component: photosystem I reaction center (GO:0009538);; Biological Process: photosynthesis (GO:0015979);;	K02695|3.4e-65|cre:CHLREDRAFT_182959|K02695 photosystem I subunit VI | (RefSeq) PSAH; subunit H of photosystem I	Photosynthesis (ko00195)	--	--	Photosystem I reaction centre subunit VI	Photosystem I reaction center subunit VI, chloroplastic OS=Chlamydomonas reinhardtii OX=3055 GN=PSAH PE=1 SV=1	S	Function unknown	subunit H of photosystem I [Chlamydomonas reinhardtii]
gene-CHLRE_03g204465v5	53	63	33	238	136	278	0.554343	0.558269	0.303882	2.1796	1.33593	2.31991	0.000448203	1.40943	up	--	--	--	--	--	--	--	Glycosyl transferase family 90	--	S	Function unknown	hypothetical protein CHLRE_03g204465v5 [Chlamydomonas reinhardtii]
gene-CHLRE_16g690506v5	143	79	53	423	804	608	1.32235	0.605438	0.425892	3.30747	6.67698	4.29073	3.6317e-06	2.06836	up	--	--	--	--	--	--	--	--	--	--	--	hypothetical protein CHLRE_16g690506v5 [Chlamydomonas reinhardtii]
gene-CHLRE_12g555550v5	148	93	52	578	460	900	1.11927	0.594406	0.341521	3.67666	3.13118	5.2078	2.91151e-07	1.99127	up	--	--	Molecular Function: phosphatidylinositol-4,5-bisphosphate binding (GO:0005546);; Cellular Component: cytoplasm (GO:0005737);; Biological Process: actin polymerization or depolymerization (GO:0008154);; Cellular Component: actin cytoskeleton (GO:0015629);; Biological Process: actin filament severing (GO:0051014);; Molecular Function: actin filament binding (GO:0051015);; Biological Process: barbed…	K05768|4.3e-272|cre:CHLREDRAFT_190925|K05768 gelsolin | (RefSeq) gelsolin	--	[Z]	Cytoskeleton	Gelsolin repeat	Villin-3 OS=Arabidopsis thaliana OX=3702 GN=VLN3 PE=1 SV=2	Z	Cytoskeleton	hypothetical protein CHLRE_12g555550v5 [Chlamydomonas reinhardtii]
gene-CHLRE_10g466250v5	64	41	66	284	189	226	0.402575	0.21575	0.361851	1.50616	1.07484	1.09078	0.000329428	1.34889	up	--	--	Biological Process: rRNA processing (GO:0006364);; Cellular Component: small-subunit processome (GO:0032040);; Cellular Component: Pwp2p-containing subcomplex of 90S preribosome (GO:0034388);;	K14554|0.0e+00|vcn:VOLCADRAFT_59899|K14554 U3 small nucleolar RNA-associated protein 21 | (RefSeq) hypothetical protein	Ribosome biogenesis in eukaryotes (ko03008)	[R]	General function prediction only	Utp21 specific WD40 associated putative domain	--	O	Posttranslational modification, protein turnover, chaperones	hypothetical protein CHLRE_10g466250v5 [Chlamydomonas reinhardtii]
gene-CHLRE_07g324500v5	102	68	154	345	335	373	0.498496	0.279394	0.663631	1.41972	1.47908	1.39718	0.00769439	1.0301	up	--	--	--	--	--	--	--	Gametolysin peptidase M11	Autolysin OS=Chlamydomonas reinhardtii OX=3055 PE=1 SV=1	--	--	hypothetical protein CHLRE_07g324500v5 [Chlamydomonas reinhardtii]
gene-CHLRE_09g394399v5	319	270	305	962	917	1027	2.44804	1.75097	2.05301	6.18048	6.32165	6.00302	2.07073e-06	1.0492	up	--	--	Biological Process: maturation of SSU-rRNA from tricistronic rRNA transcript (SSU-rRNA, 5.8S rRNA, LSU-rRNA) (GO:0000462);; Cellular Component: nucleolus (GO:0005730);; Cellular Component: small-subunit processome (GO:0032040);;	K14767|9.2e-230|vcn:VOLCADRAFT_106578|K14767 U3 small nucleolar RNA-associated protein 3 | (RefSeq) hypothetical protein	--	[A]	RNA processing and modification	Sas10 C-terminal domain	--	--	--	hypothetical protein CHLRE_09g394399v5 [Chlamydomonas reinhardtii]
gene-CHLRE_12g516650v5	2441	2409	2681	7992	9311	9249	10.15	8.49107	9.79112	27.8442	34.7809	29.3189	4.92212e-08	1.1773	up	[T]	Signal transduction mechanisms	Molecular Function: protein kinase activity (GO:0004672);; Molecular Function: protein serine/threonine kinase activity (GO:0004674);; Molecular Function: ATP binding (GO:0005524);;	K08794|6.9e-13|bna:106346315|K08794 calcium/calmodulin-dependent protein kinase I [EC:2.7.11.17] | (RefSeq) phosphoenolpyruvate carboxylase kinase 1	--	[T]	Signal transduction mechanisms	Protein kinase domain	G-type lectin S-receptor-like serine/threonine-protein kinase At2g19130 OS=Arabidopsis thaliana OX=3702 GN=At2g19130 PE=2 SV=1	S	Function unknown	hypothetical protein CHLRE_12g516650v5 [Chlamydomonas reinhardtii]
gene-CHLRE_04g214502v5	510	485	399	1191	1641	1735	6.36615	5.12418	4.37236	12.4534	18.3969	16.51	6.2061e-05	1.06658	up	[M]	Cell wall/membrane/envelope biogenesis	Molecular Function: RNA binding (GO:0003723);; Molecular Function: UDP-glucose 4-epimerase activity (GO:0003978);; Cellular Component: cytosol (GO:0005829);; Biological Process: galactose metabolic process (GO:0006012);; Biological Process: rRNA processing (GO:0006364);;	K01784|5.7e-208|cre:CHLREDRAFT_139260|K01784 UDP-glucose 4-epimerase [EC:5.1.3.2] | (RefSeq) SNE6; UDP-glucose 4-epimerase	Galactose metabolism (ko00052);; Amino sugar and nucleotide sugar metabolism (ko00520)	[M]	Cell wall/membrane/envelope biogenesis	GDP-mannose 4,6 dehydratase	UDP-glucose 4-epimerase GEPI48 OS=Cyamopsis tetragonoloba OX=3832 PE=2 SV=1	Q	Secondary metabolites biosynthesis, transport and catabolism	UDP-glucose 4-epimerase [Chlamydomonas reinhardtii]
gene-CHLRE_11g469650v5	955	1411	1130	611	556	1016	7.16543	8.97972	7.44957	3.83737	3.74152	5.82068	9.99814e-08	-1.34597	down	--	--	--	--	--	--	--	Glycine-rich domain-containing protein-like	--	S	Function unknown	hypothetical protein CHLRE_11g469650v5 [Chlamydomonas reinhardtii]
gene-CHLRE_03g205809v5	442	402	252	222	149	229	4.18792	3.22713	2.08986	1.75436	1.26713	1.65154	5.79167e-07	-1.51033	down	[L]	Replication, recombination and repair	Molecular Function: DNA binding (GO:0003677);; Molecular Function: 5'-flap endonuclease activity (GO:0017108);; Biological Process: DNA replication, Okazaki fragment processing (GO:0033567);;	--	--	--	--	5'-3' exonuclease, N-terminal resolvase-like domain	--	--	--	hypothetical protein CHLRE_03g205809v5 [Chlamydomonas reinhardtii]
gene-CHLRE_11g467792v5	54	112	59	9	25	10	1.15193	2.0335	1.1046	0.159207	0.4625	0.151107	1.73678e-05	-2.72106	down	--	--	--	--	--	--	--	--	--	--	--	hypothetical protein CHLRE_11g467792v5 [Chlamydomonas reinhardtii]
gene-CHLRE_12g517800v5	898	903	815	3167	3100	3396	8.67796	7.38902	6.9088	25.6397	26.8991	25.0123	5.44782e-11	1.23809	up	--	--	Molecular Function: zinc ion binding (GO:0008270);; Cellular Component: integral component of membrane (GO:0016021);;	--	--	[A]	RNA processing and modification	RING-variant domain	--	A	RNA processing and modification	hypothetical protein CHLRE_12g517800v5 [Chlamydomonas reinhardtii]
gene-CHLRE_06g283950v5	283	670	781	8569	7899	19457	6.00024	12.0445	14.5498	152.413	150.625	314.891	7.58603e-21	3.56907	up	--	--	Biological Process: response to light stimulus (GO:0009416);; Cellular Component: photosystem I (GO:0009522);; Cellular Component: photosystem II (GO:0009523);; Cellular Component: chloroplast thylakoid membrane (GO:0009535);; Biological Process: photosynthesis, light harvesting in photosystem I (GO:0009768);; Cellular Component: chloroplast envelope (GO:0009941);; Cellular Component: plastoglobu…	K08912|5.0e-145|cre:CHLREDRAFT_191690|K08912 light-harvesting complex II chlorophyll a/b binding protein 1 | (RefSeq) LHCBM4; chloropyll a-b binding protein of LHCII	Photosynthesis - antenna proteins (ko00196)	--	--	Chlorophyll A-B binding protein	Chlorophyll a-b binding protein of LHCII type I, chloroplastic OS=Chlamydomonas reinhardtii OX=3055 GN=cabII-1 PE=3 SV=1	P	Inorganic ion transport and metabolism	chloropyll a-b binding protein of LHCII [Chlamydomonas reinhardtii]
gene-CHLRE_09g396176v5	44	104	79	607	520	803	0.571614	1.16138	0.905918	6.69166	6.15387	8.06445	1.72741e-12	2.37446	up	--	--	--	--	--	--	--	--	--	--	--	hypothetical protein CHLRE_09g396176v5 [Chlamydomonas reinhardtii]
gene-CHLRE_06g278186v5	334	178	236	1219	1251	1024	2.02753	0.912481	1.25529	6.19749	6.82073	4.73921	1.2453e-06	1.57715	up	--	--	Biological Process: xenobiotic metabolic process (GO:0006805);; Biological Process: signal transduction (GO:0007165);;	--	--	--	--	TIR domain	--	--	--	hypothetical protein CHLRE_06g278186v5 [Chlamydomonas reinhardtii]
gene-CHLRE_03g178100v5	588	508	540	1797	2750	2152	1.22184	0.894315	0.98503	3.12841	5.13367	3.4099	1.72434e-06	1.40518	up	[NW]	Cell motility;; Extracellular structures	Molecular Function: catalase activity (GO:0004096);; Molecular Function: heme binding (GO:0020037);;	K18598|2.3e-134|cre:CHLREDRAFT_147084|K18598 echinoderm microtubule-associated protein-like 6 | (RefSeq) predicted protein	--	[S]	Function unknown	PLAT/LH2 domain	--	--	--	hypothetical protein CHLRE_03g178100v5 [Chlamydomonas reinhardtii]
gene-CHLRE_14g624125v5	875	700	623	272	168	334	14.5958	10.0038	9.24063	3.78349	2.57233	4.17249	1.00342e-17	-2.16553	down	--	--	--	--	--	--	--	--	--	--	--	hypothetical protein CHLRE_14g624125v5 [Chlamydomonas reinhardtii]
gene-CHLRE_03g174450v5	1413	4191	4447	3037	1562	2360	12.9229	32.4926	35.7206	23.268	12.8331	16.4512	0.0054943	-1.1665	down	--	--	--	--	--	--	--	--	--	--	--	hypothetical protein CHLRE_03g174450v5 [Chlamydomonas reinhardtii]
gene-CHLRE_14g623200v5	1403	1420	1382	1211	741	1259	13.7469	11.7882	11.8888	9.94025	6.52064	9.39725	1.40361e-07	-1.05635	down	[E]	Amino acid transport and metabolism	Molecular Function: aminopeptidase activity (GO:0004177);; Cellular Component: cytoplasm (GO:0005737);; Molecular Function: metalloexopeptidase activity (GO:0008235);; Molecular Function: manganese ion binding (GO:0030145);;	K01255|1.3e-42|han:110886593|K01255 leucyl aminopeptidase [EC:3.4.11.1] | (RefSeq) leucine aminopeptidase 1-like	Glutathione metabolism (ko00480)	[R]	General function prediction only	Cytosol aminopeptidase family, catalytic domain	Leucine aminopeptidase 2, chloroplastic OS=Oryza sativa subsp. japonica OX=39947 GN=Os02g0794700 PE=2 SV=1	E	Amino acid transport and metabolism	hypothetical protein CHLRE_14g623200v5 [Chlamydomonas reinhardtii]
gene-CHLRE_09g396772v5	96	97	32	5339	6438	5621	0.459349	0.39335	0.132514	21.5338	27.8343	20.6263	3.45008e-52	5.52442	up	--	--	--	--	--	--	--	Gametolysin peptidase M11	--	--	--	hypothetical protein CHLRE_09g396772v5 [Chlamydomonas reinhardtii]
gene-CHLRE_03g200655v5	678	876	794	576	366	622	3.36298	3.67966	3.46342	2.39011	1.6253	2.3534	3.07779e-08	-1.24951	down	[O]	Posttranslational modification, protein turnover, chaperones	Molecular Function: serine-type endopeptidase activity (GO:0004252);; Molecular Function: hydrolase activity, hydrolyzing O-glycosyl compounds (GO:0004553);; Molecular Function: xylan 1,4-beta-xylosidase activity (GO:0009044);; Cellular Component: plant-type cell wall (GO:0009505);; Biological Process: arabinan catabolic process (GO:0031222);; Biological Process: xylan catabolic process (GO:00454…	K15920|1.9e-20|psom:113289239|K15920 xylan 1,4-beta-xylosidase [EC:3.2.1.37] | (RefSeq) probable beta-D-xylosidase 5 isoform X1	Amino sugar and nucleotide sugar metabolism (ko00520)	[O]	Posttranslational modification, protein turnover, chaperones	Glycosyl hydrolase family 3 C-terminal domain	Protease Do-like 9 OS=Arabidopsis thaliana OX=3702 GN=DEGP9 PE=1 SV=1	O	Posttranslational modification, protein turnover, chaperones	hypothetical protein CHLRE_03g200655v5 [Chlamydomonas reinhardtii]
gene-CHLRE_16g678551v5	3	0	7	64	65	68	0.004887	0	0.014137	0.129611	0.142219	0.124738	3.25969e-05	3.24988	up	[T]	Signal transduction mechanisms	Molecular Function: nucleotide binding (GO:0000166);; Molecular Function: peptide receptor activity (GO:0001653);; Molecular Function: guanylate cyclase activity (GO:0004383);; Cellular Component: plasma membrane (GO:0005886);; Biological Process: cGMP biosynthetic process (GO:0006182);; Biological Process: signal transduction (GO:0007165);; Biological Process: receptor guanylyl cyclase signaling…	K11858|1.7e-47|cre:CHLREDRAFT_171763|K11858 ubiquitin carboxyl-terminal hydrolase 48 [EC:3.4.19.12] | (RefSeq) predicted protein	--	[T]	Signal transduction mechanisms	Adenylate and Guanylate cyclase catalytic domain	--	T	Signal transduction mechanisms	hypothetical protein CHLRE_16g678551v5 [Chlamydomonas reinhardtii]
gene-CHLRE_11g479100v5	378	567	274	254	173	449	1.72115	2.19012	1.09664	0.971034	0.70869	1.55903	0.00223934	-1.15434	down	--	--	--	--	--	--	--	--	--	--	--	hypothetical protein CHLRE_11g479100v5 [Chlamydomonas reinhardtii]
gene-CHLRE_02g085900v5	49	62	94	236	193	490	0.63681	0.674155	1.06931	2.57037	2.25718	4.86786	0.000884608	1.41188	up	[G]	Carbohydrate transport and metabolism	Biological Process: inositol metabolic process (GO:0006020);; Biological Process: inositol biosynthetic process (GO:0006021);; Biological Process: signal transduction (GO:0007165);; Molecular Function: inositol monophosphate 1-phosphatase activity (GO:0008934);; Biological Process: phosphatidylinositol phosphorylation (GO:0046854);; Biological Process: inositol phosphate dephosphorylation (GO:004…	K01092|4.4e-186|cre:CHLREDRAFT_186574|K01092 myo-inositol-1(or 4)-monophosphatase [EC:3.1.3.25] | (RefSeq) inositol monophosphatase family protein	Inositol phosphate metabolism (ko00562);; Phosphatidylinositol signaling system (ko04070)	[G]	Carbohydrate transport and metabolism	Inositol monophosphatase family	Phosphatase IMPL1, chloroplastic OS=Arabidopsis thaliana OX=3702 GN=IMPL1 PE=1 SV=2	G	Carbohydrate transport and metabolism	inositol monophosphatase family protein [Chlamydomonas reinhardtii]
gene-CHLRE_03g199500v5	760	379	401	1845	3173	1925	8.23547	3.47761	3.81341	16.7445	30.8839	15.899	0.000114826	1.54626	up	--	--	Cellular Component: motile cilium (GO:0031514);;	--	--	--	--	--	--	--	--	hypothetical protein CHLRE_03g199500v5 [Chlamydomonas reinhardtii]
gene-CHLRE_05g236250v5	109	78	20	464	496	891	0.319301	0.193779	0.049754	1.13919	1.3069	1.99363	1.84589e-06	2.3823	up	[R]	General function prediction only	Molecular Function: protein binding (GO:0005515);;	K11293|6.1e-10|bvg:104900336|K11293 protein HIRA/HIR1 | (RefSeq) protein HIRA	--	--	--	WD domain, G-beta repeat	Ribosome biogenesis protein WDR12 homolog OS=Chlamydomonas reinhardtii OX=3055 GN=CHLREDRAFT_128420 PE=3 SV=2	S	Function unknown	hypothetical protein CHLRE_05g236250v5 [Chlamydomonas reinhardtii]
gene-CHLRE_10g424700v5	455	490	520	322	274	416	1.87592	1.71197	1.88372	1.11269	1.01371	1.30823	1.95567e-08	-1.19157	down	[M]	Cell wall/membrane/envelope biogenesis	Molecular Function: protein kinase activity (GO:0004672);; Molecular Function: ATP binding (GO:0005524);; Cellular Component: integral component of membrane (GO:0016021);;	K04419|3.2e-59|cre:CHLREDRAFT_168263|K04419 mitogen-activated protein kinase kinase kinase 11 [EC:2.7.11.25] | (RefSeq) predicted protein	--	[T]	Signal transduction mechanisms	Protein kinase domain	Serine/threonine-protein kinase EDR1 OS=Arabidopsis thaliana OX=3702 GN=EDR1 PE=1 SV=1	T	Signal transduction mechanisms	hypothetical protein CHLRE_10g424700v5 [Chlamydomonas reinhardtii]
gene-CHLRE_07g332100v5	459	507	432	231	342	496	2.07939	1.94677	1.72048	0.87504	1.3906	1.71322	0.000883205	-1.03338	down	[DPM]	Cell cycle control, cell division, chromosome partitioning;; Inorganic ion transport and metabolism;; Cell wall/membrane/envelope biogenesis	Molecular Function: peroxidase activity (GO:0004601);; Molecular Function: copper ion binding (GO:0005507);; Biological Process: response to oxidative stress (GO:0006979);; Molecular Function: heme binding (GO:0020037);;	K08100|4.8e-50|qsu:111984172|K08100 bilirubin oxidase [EC:1.3.3.5] | (RefSeq) bilirubin oxidase-like	Porphyrin and chlorophyll metabolism (ko00860)	--	--	Multicopper oxidase	--	Q	Secondary metabolites biosynthesis, transport and catabolism	hypothetical protein CHLRE_07g332100v5 [Chlamydomonas reinhardtii]
gene-CHLRE_16g691202v5	435	393	389	84	146	220	8.01606	6.13797	6.30446	1.29035	2.41378	3.08492	2.14961e-09	-2.05993	down	--	--	--	--	--	--	--	--	--	--	--	hypothetical protein CHLRE_16g691202v5 [Chlamydomonas reinhardtii]
gene-CHLRE_11g467615v5	559	531	528	169	142	271	10.8717	8.76407	9.03091	2.7438	2.47614	4.01952	4.28497e-19	-2.13662	down	--	--	Molecular Function: calcium ion binding (GO:0005509);;	--	--	[T]	Signal transduction mechanisms	Calcium-binding EGF domain	--	--	--	hypothetical protein CHLRE_11g467615v5 [Chlamydomonas reinhardtii]
gene-CHLRE_16g679200v5	1346	1579	1287	956	565	1062	4.9943	4.96355	4.19149	2.97073	1.88023	3.00254	4.52143e-10	-1.37465	down	[O]	Posttranslational modification, protein turnover, chaperones	Molecular Function: ATP binding (GO:0005524);; Cellular Component: peroxisomal membrane (GO:0005778);; Cellular Component: cytosol (GO:0005829);; Biological Process: peroxisome organization (GO:0007031);; Biological Process: protein import into peroxisome matrix (GO:0016558);; Molecular Function: ATPase activity (GO:0016887);;	K13338|6.6e-93|psom:113280258|K13338 peroxin-1 | (RefSeq) peroxisome biogenesis protein 1-like isoform X1	Peroxisome (ko04146)	[O]	Posttranslational modification, protein turnover, chaperones	ATPase family associated with various cellular activities (AAA)	Peroxisome biogenesis protein 1 OS=Arabidopsis thaliana OX=3702 GN=PEX1 PE=1 SV=2	O	Posttranslational modification, protein turnover, chaperones	hypothetical protein CHLRE_16g679200v5 [Chlamydomonas reinhardtii]
gene-CHLRE_12g558100v5	183	144	170	867	920	1335	2.02683	1.35597	1.65538	8.0803	9.18834	11.3162	2.51406e-16	1.96807	up	[R]	General function prediction only	Molecular Function: protein-arginine N-methyltransferase activity (GO:0016274);;	K11434|1.1e-217|cre:CHLREDRAFT_140543|K11434 type I protein arginine methyltransferase [EC:2.1.1.319] | (RefSeq) PRMT2; protein arginine N-methyltransferase	--	[OKT]	Posttranslational modification, protein turnover, chaperones;; Transcription;; Signal transduction mechanisms	Ribosomal protein L11 methyltransferase (PrmA)	Protein arginine N-methyltransferase PRMT10 OS=Oryza sativa subsp. indica OX=39946 GN=PRMT10 PE=3 SV=1	--	--	protein arginine N-methyltransferase [Chlamydomonas reinhardtii]
gene-CHLRE_07g325748v5	21533	23287	19114	2069	995	2044	92.9141	85.1512	72.4223	7.47637	3.85198	6.71893	6.14379e-75	-4.28939	down	[EQ]	Amino acid transport and metabolism;; Secondary metabolites biosynthesis, transport and catabolism	Cellular Component: cytosol (GO:0005829);; Biological Process: glutathione metabolic process (GO:0006749);; Molecular Function: 5-oxoprolinase (ATP-hydrolyzing) activity (GO:0017168);;	K01469|0.0e+00|cre:CHLREDRAFT_123233|K01469 5-oxoprolinase (ATP-hydrolysing) [EC:3.5.2.9] | (RefSeq) 5-oxoprolinase	Glutathione metabolism (ko00480)	[E]	Amino acid transport and metabolism	Hydantoinase B/oxoprolinase	5-oxoprolinase OS=Arabidopsis thaliana OX=3702 GN=OXP1 PE=1 SV=1	E	Amino acid transport and metabolism	hypothetical protein CHLRE_07g325748v5 [Chlamydomonas reinhardtii]
gene-CHLRE_12g504050v5	162	198	225	633	721	656	1.2837	1.32964	1.56405	4.21039	5.14408	3.96937	9.21283e-05	1.13903	up	--	--	Cellular Component: endoplasmic reticulum (GO:0005783);; Cellular Component: integral component of membrane (GO:0016021);; Molecular Function: N-acyltransferase activity (GO:0016410);; Biological Process: ceramide biosynthetic process (GO:0046513);; Molecular Function: sphingosine N-acyltransferase activity (GO:0050291);;	K23727|4.7e-178|cre:CHLREDRAFT_188598|K23727 sphingoid base N-palmitoyltransferase [EC:2.3.1.291] | (RefSeq) LAG2; predicted protein	Sphingolipid metabolism (ko00600)	--	--	TLC domain	--	U	Intracellular trafficking, secretion, and vesicular transport	hypothetical protein CHLRE_12g504050v5 [Chlamydomonas reinhardtii]
gene-CHLRE_03g155850v5	75	54	54	233	156	240	0.70142	0.42534	0.44428	1.83746	1.31302	1.72243	0.00172645	1.0939	up	--	--	Biological Process: developmental process (GO:0032502);;	--	--	--	--	mTERF	--	--	--	hypothetical protein CHLRE_03g155850v5 [Chlamydomonas reinhardtii]
gene-CHLRE_13g564350v5	337	325	310	150	193	396	0.565469	0.462559	0.456928	0.210716	0.290566	0.505366	0.0027824	-1.06739	down	--	--	Biological Process: DNA damage checkpoint (GO:0000077);; Biological Process: telomere maintenance (GO:0000723);; Molecular Function: protein serine/threonine kinase activity (GO:0004674);; Molecular Function: ATP binding (GO:0005524);; Biological Process: DNA repair (GO:0006281);; Biological Process: response to ionizing radiation (GO:0010212);; Biological Process: histone phosphorylation (GO:001…	K04728|1.2e-92|mng:MNEG_6430|K04728 serine-protein kinase ATM [EC:2.7.11.1] | (RefSeq) ataxia telangectasia mutated family protein	Homologous recombination (ko03440)	[TBLD]	Signal transduction mechanisms;; Chromatin structure and dynamics;; Replication, recombination and repair;; Cell cycle control, cell division, chromosome partitioning	Phosphatidylinositol 3- and 4-kinase	Serine/threonine-protein kinase ATM OS=Arabidopsis thaliana OX=3702 GN=ATM PE=1 SV=1	--	--	hypothetical protein CHLRE_13g564350v5 [Chlamydomonas reinhardtii]
gene-CHLRE_09g403256v5	55	42	66	522	219	544	0.52742	0.338454	0.553861	4.19449	1.88162	3.97523	3.94071e-09	2.22362	up	--	--	Cellular Component: cytoplasm (GO:0005737);; Molecular Function: ribosome binding (GO:0043022);;	--	--	--	--	Putative quorum-sensing-regulated virulence factor	--	--	--	hypothetical protein CHLRE_09g403256v5 [Chlamydomonas reinhardtii]
gene-CHLRE_17g726526v5	112	48	23	220	509	388	1.01824	0.367713	0.183258	1.67583	4.15561	2.69058	0.000934012	1.90647	up	--	--	--	--	--	--	--	--	--	--	--	hypothetical protein CHLRE_17g726526v5 [Chlamydomonas reinhardtii]
gene-CHLRE_07g355600v5	421	512	431	954	3160	1031	6.73721	6.94426	6.05276	12.7994	45.4539	12.5872	0.00979593	1.33182	up	[O]	Posttranslational modification, protein turnover, chaperones	Molecular Function: thioredoxin-disulfide reductase activity (GO:0004791);; Cellular Component: cytoplasm (GO:0005737);; Biological Process: removal of superoxide radicals (GO:0019430);;	K00384|6.5e-180|cre:CHLREDRAFT_132865|K00384 thioredoxin reductase (NADPH) [EC:1.8.1.9] | (RefSeq) NTR3; NADPH dependent thioredoxin reductase	Selenocompound metabolism (ko00450)	[O]	Posttranslational modification, protein turnover, chaperones	Pyridine nucleotide-disulphide oxidoreductase	Thioredoxin reductase 1, mitochondrial OS=Arabidopsis thaliana OX=3702 GN=NTR1 PE=1 SV=3	O	Posttranslational modification, protein turnover, chaperones	hypothetical protein CHLRE_07g355600v5 [Chlamydomonas reinhardtii]
gene-CHLRE_04g220076v5	575	478	585	309	256	689	4.23095	2.98124	3.78203	1.90389	1.68811	3.86548	0.00132541	-1.08094	down	--	--	--	--	--	--	--	--	--	--	--	hypothetical protein CHLRE_04g220076v5 [Chlamydomonas reinhardtii]
gene-CHLRE_01g027900v5	103	105	125	51	28	92	3.42634	2.93952	3.65128	1.39948	0.817178	2.3162	0.000228509	-1.62723	down	--	--	Cellular Component: integral component of membrane (GO:0016021);;	K17338|4.5e-25|mpp:MICPUCDRAFT_14873|K17338 receptor expression-enhancing protein 1/2/3/4 | (RefSeq) hypothetical protein	--	[U]	Intracellular trafficking, secretion, and vesicular transport	TB2/DP1, HVA22 family	Protein HVA22 OS=Hordeum vulgare OX=4513 GN=HVA22 PE=2 SV=1	V	Defense mechanisms	hypothetical protein CHLRE_01g027900v5 [Chlamydomonas reinhardtii]
gene-CHLRE_17g734500v5	1507	1981	1614	6985	6490	7007	30.3493	33.7972	28.5416	117.824	117.375	107.549	2.65888e-11	1.35744	up	--	--	Molecular Function: hydrogen-exporting ATPase activity, phosphorylative mechanism (GO:0008553);; Cellular Component: proton-transporting two-sector ATPase complex, catalytic domain (GO:0033178);; Molecular Function: proton-transporting ATPase activity, rotational mechanism (GO:0046961);;	K02150|2.3e-117|cre:CHLREDRAFT_190371|K02150 V-type H+-transporting ATPase subunit E | (RefSeq) ATPvE; vacuolar ATP synthase subunit E	Oxidative phosphorylation (ko00190);; Phagosome (ko04145)	[C]	Energy production and conversion	ATP synthase (E/31 kDa) subunit	V-type proton ATPase subunit E1 OS=Arabidopsis thaliana OX=3702 GN=VHA-E1 PE=1 SV=2	C	Energy production and conversion	vacuolar ATP synthase subunit E [Chlamydomonas reinhardtii]
gene-CHLRE_01g053000v5	121	260	360	1037	1417	2078	0.893296	1.63661	2.34934	6.4574	9.45705	11.7743	2.27234e-06	1.89423	up	[C]	Energy production and conversion	Molecular Function: glycerol-3-phosphate dehydrogenase [NAD+] activity (GO:0004367);; Molecular Function: phosphoserine phosphatase activity (GO:0004647);; Cellular Component: cytosol (GO:0005829);; Biological Process: carbohydrate metabolic process (GO:0005975);; Biological Process: glycerol-3-phosphate metabolic process (GO:0006072);; Biological Process: NADH oxidation (GO:0006116);; Biological…	K00006|0.0e+00|cre:CHLREDRAFT_146945|K00006 glycerol-3-phosphate dehydrogenase (NAD+) [EC:1.1.1.8] | (RefSeq) predicted protein	Glycerophospholipid metabolism (ko00564)	[C]	Energy production and conversion	NAD-dependent glycerol-3-phosphate dehydrogenase C-terminus	Glycerol-3-phosphate dehydrogenase [NAD(+)] OS=Cuphea lanceolata OX=3930 GN=GPDH PE=2 SV=1	E	Amino acid transport and metabolism	glycerol-3-phosphate dehydrogenase 2 [Chlamydomonas reinhardtii]
gene-CHLRE_04g233202v5	125	126	110	507	215	554	1.42494	1.2113	1.10372	4.84927	2.20181	4.82139	0.00184481	1.10018	up	--	--	Molecular Function: transferase activity, transferring glycosyl groups (GO:0016757);;	--	--	--	--	Protein of unknown function (DUF563)	--	T	Signal transduction mechanisms	hypothetical protein CHLRE_04g233202v5 [Chlamydomonas reinhardtii]
gene-CHLRE_10g421100v5	3361	2825	2403	1976	1072	2390	12.8465	9.14988	8.066	6.32739	3.67706	6.96097	1.51794e-07	-1.33812	down	--	--	--	--	--	--	--	--	--	--	--	hypothetical protein CHLRE_10g421100v5 [Chlamydomonas reinhardtii]
gene-CHLRE_09g394139v5	427	472	456	2008	1710	2225	3.09682	2.89885	2.90251	12.205	11.1421	12.3049	3.20382e-17	1.47086	up	--	--	--	--	--	--	--	--	--	--	--	hypothetical protein CHLRE_09g394139v5 [Chlamydomonas reinhardtii]
gene-CHLRE_07g325716v5	175	105	146	807	960	930	1.14996	0.586716	0.842912	4.45831	5.68642	4.67169	1.65876e-11	2.00189	up	[L]	Replication, recombination and repair	Molecular Function: DNA binding (GO:0003677);; Molecular Function: DNA ligase (ATP) activity (GO:0003910);; Molecular Function: ATP binding (GO:0005524);; Cellular Component: nucleus (GO:0005634);; Cellular Component: cytoplasm (GO:0005737);; Cellular Component: mitochondrion (GO:0005739);; Biological Process: DNA ligation (GO:0006266);; Biological Process: lagging strand elongation (GO:0006273);…	K10747|0.0e+00|cre:CHLREDRAFT_133143|K10747 DNA ligase 1 [EC:6.5.1.1 6.5.1.6 6.5.1.7] | (RefSeq) LIG1; DNA ligase	DNA replication (ko03030);; Base excision repair (ko03410);; Nucleotide excision repair (ko03420);; Mismatch repair (ko03430)	[L]	Replication, recombination and repair	ATP dependent DNA ligase domain	DNA ligase 1 OS=Arabidopsis thaliana OX=3702 GN=LIG1 PE=2 SV=2	L	Replication, recombination and repair	hypothetical protein CHLRE_07g325716v5 [Chlamydomonas reinhardtii]
gene-CHLRE_04g225800v5	31	30	30	1727	1238	3488	0.093183	0.074304	0.076943	4.36232	3.35091	8.0159	1.81397e-57	5.32312	up	--	--	Cellular Component: nucleus (GO:0005634);; Cellular Component: cytoplasm (GO:0005737);;	--	--	--	--	Ankyrin repeats (many copies)	--	S	Function unknown	hypothetical protein CHLRE_04g225800v5 [Chlamydomonas reinhardtii]
gene-CHLRE_04g226500v5	669	317	313	1403	1465	1597	8.39322	3.36357	3.44034	14.7456	16.5146	15.2799	0.00133448	1.12174	up	--	--	--	--	--	--	--	--	--	--	--	hypothetical protein CHLRE_04g226500v5 [Chlamydomonas reinhardtii]
gene-CHLRE_12g514200v5	138	172	153	409	418	1111	0.939065	0.990914	0.913766	2.33581	2.56392	5.77918	0.000458329	1.32048	up	[IR]	Lipid transport and metabolism;; General function prediction only	Molecular Function: oxidoreductase activity, acting on CH-OH group of donors (GO:0016614);; Molecular Function: flavin adenine dinucleotide binding (GO:0050660);;	K22464|0.0e+00|cre:CHLREDRAFT_140509|K22464 fatty acid photodecarboxylase [EC:4.1.1.106] | (RefSeq) predicted protein	--	[R]	General function prediction only	GMC oxidoreductase	Fatty acid photodecarboxylase, chloroplastic OS=Chlamydomonas reinhardtii OX=3055 GN=FAP PE=1 SV=1	E	Amino acid transport and metabolism	predicted protein [Chlamydomonas reinhardtii]
gene-CHLRE_13g566050v5	183	242	257	804	508	987	4.386	4.91141	5.40107	16.1692	10.9458	18.0684	0.000104218	1.05536	up	--	--	Biological Process: spliceosomal snRNP assembly (GO:0000387);; Biological Process: mRNA splicing, via spliceosome (GO:0000398);; Molecular Function: RNA binding (GO:0003723);; Cellular Component: U5 snRNP (GO:0005682);; Cellular Component: U1 snRNP (GO:0005685);; Cellular Component: U2 snRNP (GO:0005686);; Cellular Component: U4 snRNP (GO:0005687);; Cellular Component: U12-type spliceosomal compl…	K11099|4.4e-36|cre:CHLREDRAFT_134916|K11099 small nuclear ribonucleoprotein G | (RefSeq) SMP2; small nuclear ribonucleoprotein polypeptide G	Spliceosome (ko03040)	[A]	RNA processing and modification	LSM domain	Probable small nuclear ribonucleoprotein G OS=Arabidopsis thaliana OX=3702 GN=At2g23930 PE=3 SV=1	A	RNA processing and modification	small nuclear ribonucleoprotein polypeptide G [Chlamydomonas reinhardtii]
gene-CHLRE_17g728450v5	24	41	89	220	197	301	0.042929	0.062369	0.14026	0.332588	0.319229	0.414208	0.00322077	1.48663	up	--	--	Cellular Component: integral component of membrane (GO:0016021);; Molecular Function: ubiquitin binding (GO:0043130);; Biological Process: positive regulation of protein deubiquitination (GO:1903003);;	--	--	--	--	Transient receptor potential (TRP) ion channel	--	--	--	hypothetical protein CHLRE_17g728450v5 [Chlamydomonas reinhardtii]
gene-CHLRE_09g389208v5	914	1489	1292	5073	2950	4252	9.84195	13.5918	12.2171	45.7734	28.5354	34.8985	8.42156e-05	1.05756	up	--	--	Cellular Component: cytoplasm (GO:0005737);; Cellular Component: integral component of membrane (GO:0016021);;	K13348|1.7e-128|cre:CHLREDRAFT_148797|K13348 protein Mpv17 | (RefSeq) predicted protein	Peroxisome (ko04146)	[R]	General function prediction only	Mpv17 / PMP22 family	--	S	Function unknown	predicted protein [Chlamydomonas reinhardtii]
gene-CHLRE_14g616301v5	267	359	250	65	151	110	1.57618	1.79937	1.2985	0.319429	0.798359	0.495217	1.9746e-06	-1.9684	down	--	--	--	--	--	--	--	--	--	--	--	hypothetical protein CHLRE_14g616301v5 [Chlamydomonas reinhardtii]
gene-CHLRE_12g539650v5	684	842	681	450	360	536	1.04089	1.08628	0.909531	0.572715	0.492188	0.620806	1.53012e-11	-1.36755	down	--	--	Cellular Component: integral component of membrane (GO:0016021);;	K22020|3.1e-30|cre:CHLREDRAFT_191810|K22020 mucin-19 | (RefSeq) predicted protein	--	--	--	Domain of unknown function (DUF5011)	--	--	--	hypothetical protein CHLRE_12g539650v5 [Chlamydomonas reinhardtii]
gene-CHLRE_12g536200v5	101	48	62	869	910	929	0.636901	0.254391	0.339104	4.60301	5.17051	4.4781	2.49146e-20	2.99196	up	--	--	--	--	--	--	--	--	--	--	--	hypothetical protein CHLRE_12g536200v5 [Chlamydomonas reinhardtii]
gene-CHLRE_02g082500v5	3051	5948	5644	13108	13057	25379	50.5716	83.5496	82.1534	182.011	194.379	320.645	0.000560803	1.10875	up	--	--	Biological Process: photosynthesis (GO:0015979);; Cellular Component: chloroplast photosystem I (GO:0030093);;	K02701|9.3e-69|cre:CHLREDRAFT_186531|K02701 photosystem I subunit PsaN | (RefSeq) PSAN; photosystem I reaction center subunit N	Photosynthesis (ko00195)	--	--	Photosystem I reaction centre subunit N (PSAN or PSI-N)	Photosystem I reaction center subunit N, chloroplastic OS=Volvox carteri OX=3067 GN=PSAN PE=2 SV=1	S	Function unknown	PsaN precursor [Chlamydomonas reinhardtii]
gene-CHLRE_16g676350v5	662	1562	1816	5827	3463	4498	3.28602	6.57396	7.91781	24.2451	15.4454	17.0279	0.00431128	1.0886	up	[MDT]	Cell wall/membrane/envelope biogenesis;; Cell cycle control, cell division, chromosome partitioning;; Signal transduction mechanisms	Molecular Function: ATP binding (GO:0005524);;	K13525|5.1e-28|nau:109242468|K13525 transitional endoplasmic reticulum ATPase | (RefSeq) cell division cycle protein 48 homolog	Protein processing in endoplasmic reticulum (ko04141)	[O]	Posttranslational modification, protein turnover, chaperones	ATPase family associated with various cellular activities (AAA)	Vesicle-fusing ATPase OS=Arabidopsis thaliana OX=3702 GN=NSF PE=2 SV=2	O	Posttranslational modification, protein turnover, chaperones	hypothetical protein CHLRE_16g676350v5 [Chlamydomonas reinhardtii]
gene-CHLRE_02g145231v5	93	103	74	240	337	439	1.28709	1.21488	0.900485	2.80873	4.21957	4.67136	0.000343587	1.23705	up	--	--	Biological Process: maturation of 5.8S rRNA (GO:0000460);; Biological Process: maturation of LSU-rRNA (GO:0000470);; Cellular Component: nucleolus (GO:0005730);; Cellular Component: preribosome, large subunit precursor (GO:0030687);;	K14831|1.1e-121|cre:CHLREDRAFT_206198|K14831 protein MAK16 | (RefSeq) MAK16-like protein RBM13	--	[A]	RNA processing and modification	Ribosomal L28e protein family	--	A	RNA processing and modification	MAK16-like protein RBM13 [Chlamydomonas reinhardtii]
gene-CHLRE_02g091400v5	239	294	185	188	107	167	1.22491	1.27932	0.835053	0.808182	0.490513	0.653573	7.24041e-05	-1.27945	down	[O]	Posttranslational modification, protein turnover, chaperones	Molecular Function: ATP binding (GO:0005524);;	K03695|7.4e-97|vcn:VOLCADRAFT_115945|K03695 ATP-dependent Clp protease ATP-binding subunit ClpB | (RefSeq) hypothetical protein	--	[O]	Posttranslational modification, protein turnover, chaperones	AAA lid domain	Chaperone protein ClpB4, mitochondrial OS=Arabidopsis thaliana OX=3702 GN=CLPB4 PE=2 SV=1	O	Posttranslational modification, protein turnover, chaperones	hypothetical protein CHLRE_02g091400v5 [Chlamydomonas reinhardtii]
gene-CHLRE_15g639550v5	568	749	659	444	260	523	4.05679	4.45874	4.12462	2.65145	1.64106	2.84578	7.59862e-08	-1.35846	down	--	--	--	--	--	--	--	--	--	--	--	hypothetical protein CHLRE_15g639550v5 [Chlamydomonas reinhardtii]
gene-CHLRE_12g536900v5	19	22	15	266	195	277	0.076121	0.073517	0.052239	0.892772	0.702253	0.843606	4.52395e-16	2.98849	up	[R]	General function prediction only	--	K21594|2.1e-11|csl:COCSUDRAFT_47382|K21594 translation factor GUF1, mitochondrial [EC:3.6.5.-] | (RefSeq) GTP-binding protein lepa	--	[H]	Coenzyme transport and metabolism	CobW/HypB/UreG, nucleotide-binding domain	--	H	Coenzyme transport and metabolism	hypothetical protein CHLRE_12g536900v5 [Chlamydomonas reinhardtii]
gene-CHLRE_16g681000v5	5	9	0	589	428	644	0.051483	0.077299	0	5.43062	4.22505	5.40667	9.80464e-37	5.96686	up	--	--	--	--	--	--	--	--	--	--	--	hypothetical protein CHLRE_16g681000v5 [Chlamydomonas reinhardtii]
gene-CHLRE_01g021150v5	340	311	325	242	227	234	3.43297	2.65476	2.88426	2.04426	2.06126	1.79667	1.37723e-05	-1.10055	down	[J]	Translation, ribosomal structure and biogenesis	Molecular Function: tRNA binding (GO:0000049);; Cellular Component: cytosol (GO:0005829);; Molecular Function: rRNA binding (GO:0019843);; Molecular Function: S-adenosylmethionine-dependent tRNA (m5U54) methyltransferase activity (GO:0030697);;	K15332|3.6e-09|cre:CHLREDRAFT_112222|K15332 tRNA (uracil-5-)-methyltransferase [EC:2.1.1.-] | (RefSeq) TRM2B; tRNA (uracil-5)-methyltransferase	--	--	--	tRNA (Uracil-5-)-methyltransferase	--	H	Coenzyme transport and metabolism	hypothetical protein CHLRE_01g021150v5 [Chlamydomonas reinhardtii]
gene-CHLRE_05g235900v5	1968	2105	1686	1129	1180	1132	9.08325	8.23256	6.83444	4.36625	4.8896	3.9806	9.18634e-10	-1.36037	down	--	--	Cellular Component: integral component of membrane (GO:0016021);;	--	--	--	--	--	--	--	--	hypothetical protein CHLRE_05g235900v5 [Chlamydomonas reinhardtii]
gene-CHLRE_12g515150v5	108	65	116	524	288	592	2.4233	1.2251	2.28648	9.88674	5.83204	10.1801	7.28447e-06	1.55886	up	--	--	Cellular Component: mitochondrion (GO:0005739);; Cellular Component: MICOS complex (GO:0061617);;	K17784|5.4e-40|cre:CHLREDRAFT_194921|K17784 mitochondrial inner membrane organizing system protein 1 | (RefSeq) predicted protein	--	--	--	Domain of unknown function (DUF543)	--	--	--	predicted protein [Chlamydomonas reinhardtii]
gene-CHLRE_06g289800v5	1373	1014	1015	716	633	879	9.83908	6.16029	6.39053	4.29903	4.0701	4.80021	4.88638e-09	-1.26008	down	--	--	Molecular Function: calcium ion binding (GO:0005509);;	--	--	--	--	EF hand	--	--	--	predicted protein [Chlamydomonas reinhardtii]
gene-CHLRE_02g141346v5	7339	8392	8029	4957	4262	5238	101.801	98.659	97.801	57.6025	53.087	55.3697	6.25677e-17	-1.36053	down	--	--	--	--	--	--	--	--	--	--	--	hypothetical protein CHLRE_02g141346v5 [Chlamydomonas reinhardtii]
gene-CHLRE_09g403150v5	473	275	278	827	1425	1195	2.9488	1.45087	1.52424	4.32519	7.99108	5.68712	0.00262507	1.11276	up	--	--	--	--	--	--	--	PDDEXK-like family of unknown function	--	S	Function unknown	predicted protein [Chlamydomonas reinhardtii]
Chlamydomonas_reinhardtii_newGene_321	7206	7987	7384	4266	3346	4809	113.365	106.457	101.942	56.2872	47.4552	57.6642	3.73411e-24	-1.51816	down	[H]	Coenzyme transport and metabolism	Molecular Function: methyltransferase activity (GO:0008168);; Biological Process: methylation (GO:0032259);;	--	--	--	--	Methyltransferase domain	--	--	--	methylase [Chlamydomonas reinhardtii]
gene-CHLRE_01g027400v5	63	73	69	532	403	495	0.389829	0.392755	0.375781	3.00236	2.40208	2.38296	1.6437e-15	2.12551	up	--	--	--	--	--	--	--	--	--	--	--	hypothetical protein CHLRE_01g027400v5 [Chlamydomonas reinhardtii]
gene-CHLRE_07g344000v5	32	37	24	4268	5635	4025	0.239016	0.235749	0.157375	26.9137	38.0972	23.0915	9.90966e-91	6.50066	up	--	--	--	--	--	--	--	Carbohydrate esterase, sialic acid-specific acetylesterase	--	--	--	hypothetical protein CHLRE_07g344000v5 [Chlamydomonas reinhardtii]
gene-CHLRE_13g573250v5	42522	56468	51139	9093	8127	10505	695.25	782.414	734.205	124.529	119.323	130.898	1.56557e-67	-3.07326	down	[P]	Inorganic ion transport and metabolism	--	K22547|2.0e-07|cam:101490889|K22547 arsenate reductase [EC:1.20.4.1] | (RefSeq) rhodanese-like domain-containing protein 19, mitochondrial	--	--	--	Rhodanese-like domain	--	S	Function unknown	predicted protein [Chlamydomonas reinhardtii]
gene-CHLRE_04g215600v5	7526	11304	10003	5544	5318	5440	104.051	132.889	121.076	65.6603	65.8789	57.5044	4.26188e-10	-1.44448	down	[QR]	Secondary metabolites biosynthesis, transport and catabolism;; General function prediction only	Molecular Function: S-adenosylmethionine-dependent methyltransferase activity (GO:0008757);;	K21552|2.3e-51|mng:MNEG_3071|K21552 methyl halide transferase [EC:2.1.1.165] | (RefSeq) hypothetical protein	--	--	--	Thiopurine S-methyltransferase (TPMT)	--	S	Function unknown	hypothetical protein CHLRE_04g215600v5 [Chlamydomonas reinhardtii]
gene-CHLRE_02g074700v5	2378	3422	2786	1992	1030	1816	30.2511	36.8926	31.1202	21.2248	11.7671	17.6055	3.95384e-09	-1.48736	down	--	--	--	--	--	--	--	Protein of unknown function (DUF493)	--	S	Function unknown	predicted protein [Chlamydomonas reinhardtii]
gene-CHLRE_12g517900v5	3410	3585	3256	1203	973	2336	21.5065	19.162	18.0304	6.35285	5.50866	11.2286	3.80992e-13	-1.86685	down	[U]	Intracellular trafficking, secretion, and vesicular transport	Molecular Function: ATP binding (GO:0005524);; Biological Process: protein targeting (GO:0006605);; Molecular Function: ATPase-coupled protein transmembrane transporter activity (GO:0015462);; Cellular Component: membrane (GO:0016020);; Biological Process: protein import (GO:0017038);;	K03070|0.0e+00|cre:CHLREDRAFT_138696|K03070 preprotein translocase subunit SecA [EC:7.4.2.8] | (RefSeq) SECA1; chloroplast-associated SecA protein	Protein export (ko03060)	--	--	SecA DEAD-like domain	Protein translocase subunit SecA, chloroplastic OS=Ostreococcus lucimarinus (strain CCE9901) OX=436017 GN=secA PE=3 SV=1	U	Intracellular trafficking, secretion, and vesicular transport	hypothetical protein CHLRE_12g517900v5 [Chlamydomonas reinhardtii]
gene-CHLRE_04g228675v5	79	134	118	75	24	93	0.52569	0.763354	0.692504	0.418137	0.140099	0.472986	0.00402218	-1.44638	down	--	--	Cellular Component: integral component of membrane (GO:0016021);;	--	--	--	--	--	--	--	--	hypothetical protein CHLRE_04g228675v5 [Chlamydomonas reinhardtii]
gene-CHLRE_16g650400v5	695	646	655	34	51	109	7.58279	5.9797	6.27573	0.306447	0.492843	0.904758	5.04873e-31	-3.97271	down	--	--	Cellular Component: integral component of membrane (GO:0016021);;	--	--	--	--	PLATZ transcription factor	--	S	Function unknown	hypothetical protein CHLRE_16g650400v5 [Chlamydomonas reinhardtii]
gene-CHLRE_09g398900v5	77	285	305	7241	6428	11736	0.751809	2.36115	2.61507	59.2972	56.4298	87.4413	1.90201e-27	4.43233	up	--	--	--	--	--	--	--	--	Vegetative cell wall protein gp1 OS=Chlamydomonas reinhardtii OX=3055 GN=GP1 PE=1 SV=1	--	--	RecName: Full=Vegetative cell wall protein gp1; AltName: Full=Hydroxyproline-rich glycoprotein 1; Flags: Precursor [Chlamydomonas reinhardtii]
gene-CHLRE_12g525950v5	85	78	52	460	371	647	0.835461	0.647011	0.449145	3.79032	3.27108	4.8503	3.7733e-12	2.07441	up	[T]	Signal transduction mechanisms	Molecular Function: protein kinase activity (GO:0004672);; Molecular Function: protein serine/threonine kinase activity (GO:0004674);; Molecular Function: ATP binding (GO:0005524);; Cellular Component: nucleus (GO:0005634);;	--	--	--	--	Protein kinase domain	--	T	Signal transduction mechanisms	hypothetical protein CHLRE_12g525950v5 [Chlamydomonas reinhardtii]
gene-CHLRE_07g351450v5	6	9	13	456	794	283	0.031284	0.039331	0.059126	2.11154	3.94172	1.18926	4.23635e-20	4.94307	up	--	--	Cellular Component: condensed nuclear chromosome kinetochore (GO:0000778);; Molecular Function: protein kinase activity (GO:0004672);; Biological Process: mitotic spindle assembly checkpoint (GO:0007094);; Biological Process: meiotic sister chromatid cohesion, centromeric (GO:0051754);;	K02178|6.6e-35|ota:OT_ostta12g00560|K02178 checkpoint serine/threonine-protein kinase [EC:2.7.11.1] | (RefSeq) Mad3/BUB1 homology region 1	--	[D]	Cell cycle control, cell division, chromosome partitioning	Mad3/BUB1 homology region 1	Mitotic spindle checkpoint protein BUBR1 OS=Arabidopsis thaliana OX=3702 GN=BUBR1 PE=1 SV=2	D	Cell cycle control, cell division, chromosome partitioning	hypothetical protein CHLRE_07g351450v5 [Chlamydomonas reinhardtii]
gene-CHLRE_09g400050v5	610	402	487	3949	4270	3746	5.78961	3.2274	4.05365	31.3948	36.3966	27.0949	2.07944e-19	2.34631	up	--	--	--	--	--	--	--	--	--	--	--	hypothetical protein CHLRE_09g400050v5 [Chlamydomonas reinhardtii]
gene-CHLRE_03g145067v5	233	219	204	121	176	198	4.44758	3.55001	3.42764	1.93942	3.02318	2.88539	0.00153608	-1.03053	down	--	--	--	--	--	--	--	Tetratricopeptide repeat	--	--	--	hypothetical protein CHLRE_03g145067v5 [Chlamydomonas reinhardtii]
gene-CHLRE_01g000950v5	110	78	43	45	25	21	0.827977	0.499468	0.28595	0.281272	0.165921	0.120029	0.000995994	-1.87215	down	[G]	Carbohydrate transport and metabolism	Cellular Component: integral component of membrane (GO:0016021);; Molecular Function: transmembrane transporter activity (GO:0022857);;	K23677|2.6e-43|csl:COCSUDRAFT_22728|K23677 MFS transporter, Spinster family, sphingosine-1-phosphate transporter | (RefSeq) MFS general substrate transporter	--	[G]	Carbohydrate transport and metabolism	Major Facilitator Superfamily	Probable sphingolipid transporter spinster homolog 2 OS=Arabidopsis thaliana OX=3702 GN=At5g64500 PE=2 SV=1	--	--	hypothetical protein CHLRE_01g000950v5 [Chlamydomonas reinhardtii]
gene-CHLRE_03g176866v5	989	1112	931	647	647	765	8.57073	8.16317	7.08278	4.69613	5.0348	5.0503	1.59241e-09	-1.19629	down	--	--	--	--	--	--	--	Leucine Rich repeats (2 copies)	--	--	--	hypothetical protein CHLRE_03g176866v5 [Chlamydomonas reinhardtii]
gene-CHLRE_07g348250v5	84	31	49	203	374	270	0.786235	0.238389	0.401641	1.59317	3.14292	1.92566	0.000571511	1.69949	up	--	--	Biological Process: ribosomal large subunit assembly (GO:0000027);; Cellular Component: nucleolus (GO:0005730);; Biological Process: rRNA processing (GO:0006364);; Molecular Function: 5S rRNA binding (GO:0008097);;	K14840|1.6e-69|cre:CHLREDRAFT_146069|K14840 nucleolar protein 53 | (RefSeq) predicted protein	--	--	--	Nop53 (60S ribosomal biogenesis)	--	S	Function unknown	hypothetical protein CHLRE_07g348250v5 [Chlamydomonas reinhardtii]
gene-CHLRE_12g541550v5	0	0	0	282	207	402	0	0	0	3.10113	2.43055	4.01924	1.53596e-18	7.89227	up	--	--	--	--	--	--	--	Las17-binding protein actin regulator	--	--	--	hypothetical protein CHLRE_12g541550v5 [Chlamydomonas reinhardtii]
gene-CHLRE_01g060347v5	3831	4245	3543	1067	384	1028	28.1289	26.4134	22.843	6.55855	2.52857	5.74955	6.06522e-22	-2.88382	down	--	--	--	--	--	--	--	--	--	--	--	hypothetical protein CHLRE_01g060347v5 [Chlamydomonas reinhardtii]
gene-CHLRE_16g691550v5	705	678	589	3433	3512	2785	10.105	8.23607	7.41077	41.2542	45.2533	30.4543	7.66506e-11	1.66936	up	--	--	--	--	--	--	--	--	--	--	--	hypothetical protein CHLRE_16g691550v5 [Chlamydomonas reinhardtii]
gene-CHLRE_12g543400v5	62	107	73	779	571	999	0.714872	1.04564	0.730171	7.51995	5.90559	8.77928	1.97889e-19	2.56706	up	[R]	General function prediction only	Molecular Function: alcohol dehydrogenase activity, zinc-dependent (GO:0004024);; Cellular Component: cytosol (GO:0005829);; Biological Process: ethanol oxidation (GO:0006069);; Molecular Function: zinc ion binding (GO:0008270);; Biological Process: formaldehyde catabolic process (GO:0046294);; Molecular Function: S-(hydroxymethyl)glutathione dehydrogenase activity (GO:0051903);;	K00121|3.1e-220|cre:CHLREDRAFT_129874|K00121 S-(hydroxymethyl)glutathione dehydrogenase / alcohol dehydrogenase [EC:1.1.1.284 1.1.1.1] | (RefSeq) FDH1; formaldehyde dehydrogenase	Glycolysis / Gluconeogenesis (ko00010);; Fatty acid degradation (ko00071);; Tyrosine metabolism (ko00350);; Carbon metabolism (ko01200)	[Q]	Secondary metabolites biosynthesis, transport and catabolism	Alcohol dehydrogenase GroES-like domain	Alcohol dehydrogenase class-3 OS=Pisum sativum OX=3888 PE=1 SV=1	Q	Secondary metabolites biosynthesis, transport and catabolism	hypothetical protein CHLRE_12g543400v5 [Chlamydomonas reinhardtii]
gene-CHLRE_06g278250v5	14	22	22	589	564	570	0.14618	0.200768	0.20511	5.71771	5.9835	4.99942	1.14574e-35	4.17283	up	--	--	Molecular Function: microtubule minus-end binding (GO:0051011);; Biological Process: spindle assembly (GO:0051225);; Cellular Component: HAUS complex (GO:0070652);;	--	--	--	--	HAUS augmin-like complex subunit 4	--	--	--	hypothetical protein CHLRE_06g278250v5 [Chlamydomonas reinhardtii]
Chlamydomonas_reinhardtii_newGene_377	187	206	136	661	610	733	2.77203	2.55407	1.75746	8.19896	8.01758	8.20393	9.93565e-07	1.26206	up	--	--	--	--	--	--	--	--	--	--	--	hypothetical protein CHLRE_21g753247v5 [Chlamydomonas reinhardtii]
gene-CHLRE_09g405100v5	98	116	110	6	11	0	1.02682	1.03504	1.01273	0.04886	0.100352	0	4.01691e-11	-4.40152	down	--	--	--	--	--	--	--	--	--	--	--	predicted protein [Chlamydomonas reinhardtii]
gene-CHLRE_06g281500v5	58	46	61	228	127	216	0.278267	0.188996	0.25921	0.926735	0.550933	0.796721	0.00365281	1.09235	up	--	--	Biological Process: store-operated calcium entry (GO:0002115);; Molecular Function: calcium channel regulator activity (GO:0005246);; Molecular Function: calcium ion binding (GO:0005509);; Cellular Component: endoplasmic reticulum (GO:0005783);; Cellular Component: plasma membrane (GO:0005886);; Biological Process: cellular calcium ion homeostasis (GO:0006874);; Biological Process: activation of …	--	--	--	--	--	--	S	Function unknown	hypothetical protein CHLRE_06g281500v5 [Chlamydomonas reinhardtii]
gene-CHLRE_10g457500v5	8445	8573	7025	6201	3681	6306	118.253	101.729	86.3796	72.7332	46.2881	67.2904	1.31045e-09	-1.23616	down	[G]	Carbohydrate transport and metabolism	Molecular Function: protein binding (GO:0005515);;	K19720|1.6e-104|mng:MNEG_1488|K19720 collagen type III alpha | (RefSeq) SNF1-related protein kinase regulatory subunit beta-2	--	[G]	Carbohydrate transport and metabolism	Glycogen recognition site of AMP-activated protein kinase	SNF1-related protein kinase regulatory subunit beta-2 OS=Arabidopsis thaliana OX=3702 GN=KINB2 PE=1 SV=1	G	Carbohydrate transport and metabolism	predicted protein [Chlamydomonas reinhardtii]
gene-CHLRE_16g660750v5	459	340	487	1848	2169	1861	1.41116	0.885079	1.31422	4.7591	5.98977	4.36002	1.95351e-08	1.55111	up	--	--	Cellular Component: integral component of membrane (GO:0016021);;	K19352|0.0e+00|vcn:VOLCADRAFT_90164|K19352 coiled-coil and C2 domain-containing protein 2A | (RefSeq) hypothetical protein	--	[R]	General function prediction only	CC2D2A N-terminal C2 domain	--	S	Function unknown	hypothetical protein CHLRE_16g660750v5 [Chlamydomonas reinhardtii]
gene-CHLRE_09g399552v5	5	2	2	360	2885	461	0.033953	0.010186	0.009892	2.12665	18.3129	2.4787	7.55726e-11	6.37684	up	--	--	Molecular Function: transcription regulatory region sequence-specific DNA binding (GO:0000976);; Molecular Function: transcription factor activity, sequence-specific DNA binding (GO:0003700);; Molecular Function: transcription cofactor activity (GO:0003712);; Cellular Component: nucleus (GO:0005634);; Biological Process: regulation of transcription, DNA-templated (GO:0006355);; Molecular Function…	K09422|6.8e-08|ghi:107939292|K09422 transcription factor MYB, plant | (RefSeq) transcription factor MYB98-like	--	[K]	Transcription	Myb-like DNA-binding domain	Transcription factor MYB57 OS=Arabidopsis thaliana OX=3702 GN=MYB57 PE=2 SV=1	K	Transcription	hypothetical protein CHLRE_09g399552v5 [Chlamydomonas reinhardtii]
gene-CHLRE_01g025900v5	25	47	34	197	104	280	0.269019	0.43979	0.330244	1.84024	1.03955	2.38958	0.000167707	1.6928	up	[DZ]	Cell cycle control, cell division, chromosome partitioning;; Cytoskeleton	--	K10615|1.2e-34|ppp:112282946|K10615 E3 ubiquitin-protein ligase HERC4 [EC:2.3.2.26] | (RefSeq) probable E3 ubiquitin-protein ligase HERC4 isoform X1	Ubiquitin mediated proteolysis (ko04120)	[S]	Function unknown	Regulator of chromosome condensation (RCC1) repeat	Ultraviolet-B receptor UVR8 OS=Arabidopsis thaliana OX=3702 GN=UVR8 PE=1 SV=1	O	Posttranslational modification, protein turnover, chaperones	hypothetical protein CHLRE_01g025900v5 [Chlamydomonas reinhardtii]
gene-CHLRE_06g278210v5	1073	1277	1298	7425	8010	10460	10.8189	10.904	11.4912	62.7102	72.5212	80.3773	9.30636e-29	2.1591	up	[G]	Carbohydrate transport and metabolism	Molecular Function: magnesium ion binding (GO:0000287);; Molecular Function: phosphoglucomutase activity (GO:0004614);; Cellular Component: cytosol (GO:0005829);; Biological Process: carbohydrate metabolic process (GO:0005975);;	K01835|0.0e+00|cre:CHLREDRAFT_81483|K01835 phosphoglucomutase [EC:5.4.2.2] | (RefSeq) GPM1a, GPM1b; phosphoglucomutase	Glycolysis / Gluconeogenesis (ko00010);; Pentose phosphate pathway (ko00030);; Galactose metabolism (ko00052);; Purine metabolism (ko00230);; Starch and sucrose metabolism (ko00500);; Amino sugar and nucleotide sugar metabolism (ko00520)	[G]	Carbohydrate transport and metabolism	Phosphoglucomutase/phosphomannomutase, alpha/beta/alpha domain I	Phosphoglucomutase, chloroplastic OS=Arabidopsis thaliana OX=3702 GN=PGMP PE=1 SV=2	G	Carbohydrate transport and metabolism	phosphoglucomutase [Chlamydomonas reinhardtii]
gene-CHLRE_17g733600v5	13	3	7	131	121	155	0.036367	0.006275	0.016091	0.313552	0.312047	0.338917	1.67268e-09	3.30682	up	--	--	Cellular Component: NELF complex (GO:0032021);; Biological Process: negative regulation of transcription elongation from RNA polymerase II promoter (GO:0034244);;	--	--	--	--	--	--	--	--	hypothetical protein CHLRE_17g733600v5 [Chlamydomonas reinhardtii]
gene-CHLRE_06g293150v5	801	1009	933	11713	9015	11399	7.66859	8.18887	7.84445	93.9863	77.5478	83.219	3.38323e-57	2.88098	up	--	--	Cellular Component: cytoplasm (GO:0005737);; Molecular Function: intramolecular transferase activity, phosphotransferases (GO:0016868);;	--	--	--	--	Histidine phosphatase superfamily (branch 1)	--	--	--	hypothetical protein CHLRE_06g293150v5 [Chlamydomonas reinhardtii]
gene-CHLRE_07g319150v5	250	274	269	198	77	225	1.52772	1.42207	1.4437	1.01112	0.422418	1.04581	0.000198041	-1.34358	down	--	--	Molecular Function: mRNA guanylyltransferase activity (GO:0004484);; Molecular Function: protein tyrosine phosphatase activity (GO:0004725);; Biological Process: 7-methylguanosine mRNA capping (GO:0006370);; Molecular Function: protein tyrosine/serine/threonine phosphatase activity (GO:0008138);;	K08244|2.0e-87|vcn:VOLCADRAFT_118653|K08244 alpha-glucan, water dikinase [EC:2.7.9.4] | (RefSeq) hypothetical protein	--	[A]	RNA processing and modification	Dual specificity phosphatase, catalytic domain	--	A	RNA processing and modification	hypothetical protein CHLRE_07g319150v5 [Chlamydomonas reinhardtii]
gene-CHLRE_13g573100v5	102	193	178	709	1013	814	0.605944	0.97539	0.933159	3.55692	5.44634	3.71548	6.02295e-07	1.7732	up	[R]	General function prediction only	Cellular Component: cytoplasm (GO:0005737);; Cellular Component: integral component of membrane (GO:0016021);; Biological Process: cellular manganese ion homeostasis (GO:0030026);; Cellular Component: intracellular membrane-bounded organelle (GO:0043231);;	K16302|1.7e-247|cre:CHLREDRAFT_143478|K16302 metal transporter CNNM | (RefSeq) MAM3C; predicted protein	--	[S]	Function unknown	Cyclin M transmembrane N-terminal domain	DUF21 domain-containing protein At4g14240 OS=Arabidopsis thaliana OX=3702 GN=CBSDUF1 PE=1 SV=1	E	Amino acid transport and metabolism	hypothetical protein CHLRE_13g573100v5 [Chlamydomonas reinhardtii]
gene-CHLRE_17g734300v5	232	150	187	688	462	1162	1.28626	0.704113	0.908959	3.20461	2.30562	4.92198	6.89915e-05	1.29398	up	--	--	Molecular Function: GTP binding (GO:0005525);;	--	--	--	--	AIG1 family	--	S	Function unknown	hypothetical protein CHLRE_17g734300v5 [Chlamydomonas reinhardtii]
gene-CHLRE_07g312650v5	1271	957	837	701	673	778	15.5477	9.9174	8.98767	7.1803	7.38794	7.24896	2.17642e-06	-1.14322	down	--	--	Cellular Component: integral component of membrane (GO:0016021);;	--	--	--	--	--	--	--	--	hypothetical protein CHLRE_07g312650v5 [Chlamydomonas reinhardtii]
gene-CHLRE_02g114950v5	7	0	8	321	371	231	0.100436	0	0.113504	4.41221	5.46296	2.88803	1.035e-17	5.00083	up	--	--	--	--	--	--	--	--	--	--	--	hypothetical protein CHLRE_02g114950v5 [Chlamydomonas reinhardtii]
gene-CHLRE_14g633789v5	206	125	115	477	496	790	1.00158	0.514209	0.488512	1.94142	2.16156	2.92596	8.43992e-05	1.29096	up	--	--	Molecular Function: transcription regulatory region sequence-specific DNA binding (GO:0000976);; Molecular Function: transcription factor activity, sequence-specific DNA binding (GO:0003700);; Molecular Function: transcription cofactor activity (GO:0003712);; Cellular Component: nucleus (GO:0005634);; Biological Process: regulation of transcription, DNA-templated (GO:0006355);; Molecular Function…	K09422|6.5e-11|dzi:111300950|K09422 transcription factor MYB, plant | (RefSeq) transcription factor MYB118-like	--	[K]	Transcription	Myb-like DNA-binding domain	Transcription factor MYB118 OS=Arabidopsis thaliana OX=3702 GN=MYB118 PE=2 SV=1	--	--	hypothetical protein CHLRE_14g633789v5 [Chlamydomonas reinhardtii]
gene-CHLRE_16g693200v5	11	33	10	2094	1650	1875	0.111502	0.294359	0.0876	18.6978	15.7948	15.2358	6.04503e-57	5.90933	up	--	--	--	--	--	--	--	--	--	--	--	hypothetical protein CHLRE_16g693200v5 [Chlamydomonas reinhardtii]
gene-CHLRE_10g462000v5	18	37	8	537	562	680	0.134152	0.231378	0.04952	3.47789	3.89928	4.00428	4.14733e-21	4.0423	up	--	--	Molecular Function: triglyceride lipase activity (GO:0004806);; Cellular Component: cytoplasm (GO:0005737);; Cellular Component: lipid droplet (GO:0005811);; Cellular Component: membrane (GO:0016020);; Biological Process: triglyceride catabolic process (GO:0019433);; Biological Process: lipid homeostasis (GO:0055088);;	--	--	--	--	--	--	S	Function unknown	hypothetical protein CHLRE_10g462000v5 [Chlamydomonas reinhardtii]
gene-CHLRE_01g056696v5	117	65	108	241	384	342	0.648406	0.305432	0.523026	1.11986	1.91647	1.44751	0.00780872	1.08771	up	--	--	Biological Process: DNA repair (GO:0006281);; Molecular Function: 3'-5' DNA helicase activity (GO:0043138);;	--	--	--	--	--	--	--	--	hypothetical protein CHLRE_01g056696v5 [Chlamydomonas reinhardtii]
gene-CHLRE_07g318350v5	5367	5867	5192	4139	2565	5525	36.2136	33.5476	30.7623	23.3905	15.539	28.4095	4.44845e-07	-1.1094	down	--	--	Cellular Component: integral component of membrane (GO:0016021);;	--	--	--	--	Protein of unknown function (DUF3754)	--	S	Function unknown	hypothetical protein CHLRE_07g318350v5 [Chlamydomonas reinhardtii]
gene-CHLRE_13g571950v5	86	91	73	334	247	402	1.4619	1.30931	1.08681	4.76407	3.76995	5.21464	4.90282e-06	1.28846	up	[R]	General function prediction only	Molecular Function: O-methyltransferase activity (GO:0008171);;	K00588|4.8e-42|aof:109830129|K00588 caffeoyl-CoA O-methyltransferase [EC:2.1.1.104] | (RefSeq) flavonoid 3',5'-methyltransferase-like	Phenylpropanoid biosynthesis (ko00940);; Flavonoid biosynthesis (ko00941);; Stilbenoid, diarylheptanoid and gingerol biosynthesis (ko00945)	[Q]	Secondary metabolites biosynthesis, transport and catabolism	O-methyltransferase	Tricin synthase 1 OS=Oryza sativa subsp. japonica OX=39947 GN=ROMT-15 PE=1 SV=1	Q	Secondary metabolites biosynthesis, transport and catabolism	hypothetical protein CHLRE_13g571950v5 [Chlamydomonas reinhardtii]
gene-CHLRE_09g410650v5	2255	3212	3008	996	1036	1676	25.1556	30.1771	29.2791	9.22128	10.2748	14.0846	5.77696e-15	-1.84712	down	[E]	Amino acid transport and metabolism	Biological Process: histidine biosynthetic process (GO:0000105);; Molecular Function: magnesium ion binding (GO:0000287);; Molecular Function: ATP phosphoribosyltransferase activity (GO:0003879);; Cellular Component: cytoplasm (GO:0005737);;	K00765|4.6e-135|csl:COCSUDRAFT_40356|K00765 ATP phosphoribosyltransferase [EC:2.4.2.17] | (RefSeq) ATP phosphoribosyl transferase	Histidine metabolism (ko00340);; Biosynthesis of amino acids (ko01230)	[E]	Amino acid transport and metabolism	ATP phosphoribosyltransferase	ATP phosphoribosyltransferase 1, chloroplastic OS=Arabidopsis thaliana OX=3702 GN=HISN1A PE=1 SV=1	E	Amino acid transport and metabolism	hypothetical protein CHLRE_09g410650v5 [Chlamydomonas reinhardtii]
gene-CHLRE_15g637000v5	207	243	214	29	71	54	0.802087	0.799222	0.728833	0.091193	0.245861	0.158797	2.35621e-10	-2.63671	down	--	--	Molecular Function: molecular_function (GO:0003674);; Molecular Function: transporter activity (GO:0005215);; Molecular Function: ion channel activity (GO:0005216);; Molecular Function: voltage-gated ion channel activity (GO:0005244);; Molecular Function: voltage-gated potassium channel activity (GO:0005249);; Molecular Function: cation channel activity (GO:0005261);; Molecular Function: potassiu…	--	--	--	--	--	--	S	Function unknown	hypothetical protein CHLRE_15g637000v5 [Chlamydomonas reinhardtii]
gene-CHLRE_03g145567v5	94	189	199	63	46	112	1.48738	2.53326	2.77497	0.837386	0.64449	1.35301	5.21585e-05	-1.77061	down	--	--	--	--	--	--	--	--	--	--	--	predicted protein [Chlamydomonas reinhardtii]
gene-CHLRE_06g278264v5	142	175	245	144	69	119	1.98429	2.06959	3.00759	1.68379	0.857862	1.25994	0.000258621	-1.40235	down	[T]	Signal transduction mechanisms	--	--	--	--	--	Protein of unknown function (DUF1350)	--	S	Function unknown	hypothetical protein CHLRE_06g278264v5 [Chlamydomonas reinhardtii]
gene-CHLRE_09g390050v5	240	233	296	920	601	1065	4.38574	3.60795	4.75483	14.1325	9.88977	14.8843	1.52564e-05	1.06005	up	[R]	General function prediction only	--	--	--	--	--	SLOG cluster4 family	--	S	Function unknown	molybdenum cofactor carrier protein [Chlamydomonas reinhardtii]
gene-CHLRE_14g617900v5	80240	96574	87663	65421	51410	66787	2452.11	2501.02	2352.39	1674.62	1410.84	1555.46	1.35265e-12	-1.17514	down	--	--	Biological Process: maturation of LSU-rRNA from tricistronic rRNA transcript (SSU-rRNA, 5.8S rRNA, LSU-rRNA) (GO:0000463);; Molecular Function: mRNA binding (GO:0003729);; Molecular Function: structural constituent of ribosome (GO:0003735);; Biological Process: translation (GO:0006412);; Cellular Component: cytosolic large ribosomal subunit (GO:0022625);;	K02918|7.3e-60|cre:CHLREDRAFT_147004|K02918 large subunit ribosomal protein L35e | (RefSeq) RPL35; ribosomal protein L35	Ribosome (ko03010)	[J]	Translation, ribosomal structure and biogenesis	Ribosomal L29 protein	60S ribosomal protein L35-3 OS=Arabidopsis thaliana OX=3702 GN=RPL35C PE=2 SV=1	J	Translation, ribosomal structure and biogenesis	ribosomal protein L35 [Chlamydomonas reinhardtii]
gene-CHLRE_12g540150v5	165	168	125	57	47	73	1.58841	1.37168	1.05436	0.45655	0.40616	0.534892	1.13558e-09	-1.99998	down	--	--	--	K03348|4.1e-39|cre:CHLREDRAFT_168679|K03348 anaphase-promoting complex subunit 1 | (RefSeq) APC1; anaphase promoting complex subunit 1	Ubiquitin mediated proteolysis (ko04120)	--	--	--	--	--	--	hypothetical protein CHLRE_12g540150v5 [Chlamydomonas reinhardtii]
gene-CHLRE_03g151300v5	183	182	128	58	118	137	0.989427	0.83301	0.608779	0.260763	0.572721	0.562822	0.00334619	-1.25943	down	[T]	Signal transduction mechanisms	Molecular Function: protein kinase activity (GO:0004672);; Molecular Function: ATP binding (GO:0005524);; Cellular Component: cytoplasm (GO:0005737);; Biological Process: signal transduction (GO:0007165);; Cellular Component: integral component of membrane (GO:0016021);;	K04419|3.3e-71|cre:CHLREDRAFT_168263|K04419 mitogen-activated protein kinase kinase kinase 11 [EC:2.7.11.25] | (RefSeq) predicted protein	--	[T]	Signal transduction mechanisms	Protein kinase domain	Serine/threonine-protein kinase STY46 OS=Arabidopsis thaliana OX=3702 GN=STY46 PE=1 SV=1	--	--	hypothetical protein CHLRE_03g151300v5 [Chlamydomonas reinhardtii]
gene-CHLRE_15g639304v5	49	37	35	133	101	321	0.281218	0.181447	0.177223	0.646746	0.528366	1.42616	0.00330568	1.4199	up	--	--	--	--	--	--	--	--	--	S	Function unknown	hypothetical protein CHLRE_15g639304v5 [Chlamydomonas reinhardtii]
gene-CHLRE_06g274700v5	15250	17924	15344	900	493	1098	166.077	165.413	146.724	8.20133	4.8172	9.10902	2.43784e-108	-4.93239	down	--	--	Molecular Function: thiol-dependent ubiquitin-specific protease activity (GO:0004843);; Cellular Component: cytosol (GO:0005829);; Cellular Component: integral component of membrane (GO:0016021);; Biological Process: protein deubiquitination (GO:0016579);; Biological Process: ubiquitin-dependent ERAD pathway (GO:0030433);; Biological Process: endoplasmic reticulum unfolded protein response (GO:00…	K13719|5.0e-100|cre:CHLREDRAFT_112727|K13719 ubiquitin thioesterase OTU1 [EC:3.1.2.-] | (RefSeq) predicted protein	Protein processing in endoplasmic reticulum (ko04141)	[TO]	Signal transduction mechanisms;; Posttranslational modification, protein turnover, chaperones	OTU-like cysteine protease	OVARIAN TUMOR DOMAIN-containing deubiquitinating enzyme 2 OS=Arabidopsis thaliana OX=3702 GN=OTU2 PE=1 SV=1	O	Posttranslational modification, protein turnover, chaperones	hypothetical protein CHLRE_06g274700v5 [Chlamydomonas reinhardtii]
gene-CHLRE_07g331050v5	218	211	146	2370	2619	2927	0.618622	0.509452	0.361861	5.66113	6.70879	6.36201	6.67762e-39	3.11315	up	--	--	Molecular Function: RNA polymerase II core binding (GO:0000993);; Molecular Function: mRNA binding (GO:0003729);; Cellular Component: cytoplasm (GO:0005737);; Cellular Component: mRNA cleavage factor complex (GO:0005849);; Biological Process: termination of RNA polymerase II transcription (GO:0006369);; Biological Process: mRNA polyadenylation (GO:0006378);;	--	--	--	--	Bromodomain	--	O	Posttranslational modification, protein turnover, chaperones	hypothetical protein CHLRE_07g331050v5 [Chlamydomonas reinhardtii]
gene-CHLRE_17g732350v5	1654	1999	1820	809	1763	1351	8.12706	8.32052	7.84827	3.32872	7.77857	5.05817	0.00308089	-1.06095	down	[R]	General function prediction only	Cellular Component: integral component of membrane (GO:0016021);;	--	--	--	--	Domain of unknown function (DUF1929)	Aldehyde oxidase GLOX1 OS=Arabidopsis thaliana OX=3702 GN=GLOX1 PE=2 SV=1	U	Intracellular trafficking, secretion, and vesicular transport	hypothetical protein CHLRE_17g732350v5 [Chlamydomonas reinhardtii]
gene-CHLRE_17g702500v5	317	257	374	56	88	175	3.19392	2.19966	3.3111	0.471572	0.792579	1.34089	2.42976e-08	-2.20548	down	--	--	Molecular Function: RNA binding (GO:0003723);;	--	--	--	--	RNA-binding protein Tab2/Atab2	Protein TAB2 homolog, chloroplastic OS=Arabidopsis thaliana OX=3702 GN=ATAB2 PE=2 SV=1	S	Function unknown	PsaB RNA binding protein [Chlamydomonas reinhardtii]
gene-CHLRE_16g681200v5	13622	18258	14620	6902	5872	6127	239.137	271.627	225.381	101.492	92.5751	81.9745	5.36541e-20	-1.92075	down	--	--	Cellular Component: integral component of membrane (GO:0016021);;	--	--	--	--	--	--	--	--	predicted protein [Chlamydomonas reinhardtii]
gene-CHLRE_12g496700v5	798	1250	1378	189	131	255	11.6955	15.5376	17.7392	2.31384	1.7223	2.84598	1.24956e-30	-3.21567	down	[O]	Posttranslational modification, protein turnover, chaperones	Biological Process: cell redox homeostasis (GO:0045454);;	K03671|4.2e-16|apro:F751_6183|K03671 thioredoxin 1 | (RefSeq) Thioredoxin H2-2	--	--	--	Thioredoxin	--	--	--	thioredoxin-like protein [Chlamydomonas reinhardtii]
gene-CHLRE_05g248300v5	266	195	127	49	117	100	1.5635	0.969338	0.655765	0.238315	0.613579	0.448469	0.000342134	-1.69351	down	[P]	Inorganic ion transport and metabolism	Molecular Function: manganese ion transmembrane transporter activity (GO:0005384);; Molecular Function: cadmium ion transmembrane transporter activity (GO:0015086);; Cellular Component: integral component of membrane (GO:0016021);;	K21398|5.8e-181|vcn:VOLCADRAFT_56724|K21398 natural resistance-associated macrophage protein 2 | (RefSeq) hypothetical protein	--	[P]	Inorganic ion transport and metabolism	Natural resistance-associated macrophage protein	Metal transporter Nramp4 OS=Arabidopsis thaliana OX=3702 GN=NRAMP4 PE=2 SV=1	P	Inorganic ion transport and metabolism	hypothetical protein CHLRE_05g248300v5 [Chlamydomonas reinhardtii]
gene-CHLRE_08g369500v5	746	851	754	625	458	553	18.968	18.3249	16.8334	13.31	10.4427	10.7126	4.30047e-08	-1.16385	down	--	--	--	--	--	--	--	zinc-ribbon family	--	S	Function unknown	hypothetical protein CHLRE_08g369500v5 [Chlamydomonas reinhardtii]
gene-CHLRE_16g669300v5	270	287	266	29	13	41	1.88278	1.69216	1.62759	0.164332	0.079592	0.213186	1.00882e-29	-3.92158	down	--	--	--	--	--	--	--	--	--	--	--	hypothetical protein CHLRE_16g669300v5 [Chlamydomonas reinhardtii]
gene-CHLRE_10g452800v5	4048	5989	6262	3335	2881	5609	43.6424	54.7177	59.279	30.1111	27.8902	46.0865	1.51364e-05	-1.13879	down	--	--	Molecular Function: metal ion binding (GO:0046872);;	--	--	--	--	Limiting CO2-inducible proteins B/C beta carbonyic anhydrases	--	--	--	low-CO2-inducible protein [Chlamydomonas reinhardtii]
gene-CHLRE_12g484200v5	85	87	87	917	756	1549	1.13785	0.976983	1.02002	10.2957	9.08981	15.8142	1.64203e-28	2.91045	up	[H]	Coenzyme transport and metabolism	Molecular Function: prenyltransferase activity (GO:0004659);; Biological Process: isoprenoid biosynthetic process (GO:0008299);;	K13789|4.5e-189|cre:CHLREDRAFT_195038|K13789 geranylgeranyl diphosphate synthase, type II [EC:2.5.1.1 2.5.1.10 2.5.1.29] | (RefSeq) GGPS; geranylgeranyl diphosphate synthase	Terpenoid backbone biosynthesis (ko00900)	[H]	Coenzyme transport and metabolism	Polyprenyl synthetase	Geranylgeranyl pyrophosphate synthase, chloroplastic OS=Hevea brasiliensis OX=3981 GN=GGPS PE=1 SV=1	H	Coenzyme transport and metabolism	geranylgeranyl diphosphate synthase [Chlamydomonas reinhardtii]
gene-CHLRE_16g682600v5	39	39	37	124	102	149	0.238288	0.200269	0.199055	0.635582	0.564755	0.695874	0.00905963	1.01867	up	[P]	Inorganic ion transport and metabolism	Cellular Component: integral component of membrane (GO:0016021);; Molecular Function: repressing transcription factor binding (GO:0070491);;	K21866|1.2e-18|olu:OSTLU_94483|K21866 ion channel POLLUX/CASTOR | (RefSeq) predicted protein	--	--	--	--	--	--	--	hypothetical protein CHLRE_16g682600v5 [Chlamydomonas reinhardtii]
gene-CHLRE_10g465750v5	578	979	832	3287	1788	3164	5.59009	8.03029	7.07287	26.6486	15.538	23.3443	9.81812e-05	1.0956	up	--	--	--	--	--	--	--	--	--	--	--	hypothetical protein CHLRE_10g465750v5 [Chlamydomonas reinhardtii]
gene-CHLRE_14g631141v5	11462	14684	12026	4847	2811	3866	289.667	314.475	266.863	102.596	63.7939	74.4552	1.86144e-26	-2.36601	down	--	--	--	--	--	--	--	--	--	--	--	hypothetical protein CHLRE_14g631141v5 [Chlamydomonas reinhardtii]
gene-CHLRE_12g553400v5	260	317	347	1737	1669	1698	2.14615	2.22428	2.52112	12.0962	12.4559	10.7573	7.51321e-15	1.81296	up	--	--	--	--	--	--	--	--	5-methylcytosine-modifying enzyme 1 OS=Chlamydomonas reinhardtii OX=3055 GN=CMD1 PE=1 SV=1	--	--	RecName: Full=5-methylcytosine-modifying enzyme 1; Short=5mC-modifying enzyme 1; AltName: Full=Ten-eleven translocation 1 gene protein homolog; Short=CrTET1 [Chlamydomonas reinhardtii]
gene-CHLRE_09g387652v5	286	320	275	200	164	282	3.25791	3.09276	2.75752	1.91327	1.67736	2.44986	1.00428e-05	-1.11058	down	--	--	--	K13667|2.6e-25|bpg:Bathy17g01750|K13667 EGF-domain serine glucosyl/xylosyltransferase [EC:2.4.1.376 2.4.2.63] | (RefSeq) DUF821 domain-containing protein	Other types of O-glycan biosynthesis (ko00514)	[R]	General function prediction only	Glycosyl transferase family 90	--	--	--	hypothetical protein CHLRE_09g387652v5 [Chlamydomonas reinhardtii]
gene-CHLRE_03g177450v5	3473	2995	2537	2296	1082	2530	28.0092	20.4742	17.9675	15.5108	7.83516	15.5505	2.40507e-06	-1.28747	down	--	--	Molecular Function: nuclease activity (GO:0004518);; Cellular Component: nucleus (GO:0005634);; Biological Process: protein ubiquitination (GO:0016567);; Cellular Component: VCB complex (GO:0030891);;	K03871|1.7e-39|cre:CHLREDRAFT_153784|K03871 von Hippel-Lindau disease tumor supressor | (RefSeq) predicted protein	Ubiquitin mediated proteolysis (ko04120)	--	--	Domain of unknown function (DUF151)	--	S	Function unknown	hypothetical protein CHLRE_03g177450v5 [Chlamydomonas reinhardtii]
gene-CHLRE_01g023950v5	424	401	319	1534	955	1475	2.37366	1.90402	1.56874	7.2082	4.8112	6.30397	1.55043e-06	1.11697	up	--	--	--	--	--	--	--	Right handed beta helix region	--	--	--	hypothetical protein CHLRE_01g023950v5 [Chlamydomonas reinhardtii]
gene-CHLRE_10g438250v5	489	284	356	1154	1374	1274	2.72971	1.34499	1.74416	5.40049	6.89556	5.42384	0.000260873	1.10946	up	--	--	--	--	--	--	--	--	--	--	--	hypothetical protein CHLRE_10g438250v5 [Chlamydomonas reinhardtii]
gene-CHLRE_09g392951v5	209	197	227	32	21	35	3.9649	3.16255	3.77879	0.5001	0.350726	0.493362	1.07982e-26	-3.45166	down	--	--	--	--	--	--	--	--	--	--	--	hypothetical protein CHLRE_09g392951v5 [Chlamydomonas reinhardtii]
gene-CHLRE_10g442050v5	1236	1182	1307	5088	6027	6846	7.20195	5.83908	6.68775	24.8457	31.5525	30.4163	3.70275e-15	1.61558	up	--	--	--	--	--	--	--	--	--	--	--	hypothetical protein CHLRE_10g442050v5 [Chlamydomonas reinhardtii]
gene-CHLRE_03g159700v5	2094	1903	1515	588	233	648	26.1056	20.1019	16.5844	6.13674	2.60624	6.14983	3.03634e-17	-2.56997	down	--	--	Cellular Component: membrane (GO:0016020);; Cellular Component: integral component of membrane (GO:0016021);;	--	--	--	--	FAR-17a/AIG1-like protein	--	--	--	hypothetical protein CHLRE_03g159700v5 [Chlamydomonas reinhardtii]
gene-CHLRE_04g220050v5	301	259	256	101	185	232	0.925071	0.673154	0.690729	0.258218	0.510501	0.541762	0.000469924	-1.27785	down	[M]	Cell wall/membrane/envelope biogenesis	Molecular Function: protein kinase activity (GO:0004672);; Molecular Function: protein serine/threonine kinase activity (GO:0004674);; Molecular Function: ATP binding (GO:0005524);;	K08829|1.7e-10|zma:100192489|K08829 male germ cell-associated kinase [EC:2.7.11.22] | (RefSeq) putative protein kinase superfamily protein	--	[T]	Signal transduction mechanisms	Protein kinase domain	Serine/threonine-protein kinase STY8 OS=Arabidopsis thaliana OX=3702 GN=STY8 PE=1 SV=2	--	--	hypothetical protein CHLRE_04g220050v5 [Chlamydomonas reinhardtii]
gene-CHLRE_06g302650v5	211	171	212	822	457	799	2.95466	2.02453	2.59805	9.64506	5.74361	8.53567	3.94297e-05	1.11635	up	[J]	Translation, ribosomal structure and biogenesis	Biological Process: RNA methylation (GO:0001510);; Molecular Function: RNA methyltransferase activity (GO:0008173);; Molecular Function: rRNA (uridine-2'-O-)-methyltransferase activity (GO:0008650);;	K15508|1.2e-18|qsu:112037546|K15508 21S rRNA (uridine2791-2'-O)-methyltransferase [EC:2.1.1.168] | (RefSeq) rRNA methyltransferase 2, mitochondrial-like	--	[AR]	RNA processing and modification;; General function prediction only	FtsJ-like methyltransferase	--	A	RNA processing and modification	predicted protein [Chlamydomonas reinhardtii]
gene-CHLRE_08g373100v5	29	72	78	384	368	852	0.280465	0.60324	0.671078	3.18575	3.27186	6.43092	3.38298e-08	2.38243	up	[QV]	Secondary metabolites biosynthesis, transport and catabolism;; Defense mechanisms	Molecular Function: monooxygenase activity (GO:0004497);; Molecular Function: iron ion binding (GO:0005506);; Cellular Component: chloroplast (GO:0009507);; Molecular Function: zeinoxanthin epsilon hydroxylase activity (GO:0009974);; Molecular Function: heme binding (GO:0020037);; Biological Process: oxidation-reduction process (GO:0055114);;	K09837|4.6e-218|vcn:VOLCADRAFT_83281|K09837 carotenoid epsilon hydroxylase [EC:1.14.14.158] | (RefSeq) hypothetical protein	Carotenoid biosynthesis (ko00906)	[QI]	Secondary metabolites biosynthesis, transport and catabolism;; Lipid transport and metabolism	Cytochrome P450	Carotene epsilon-monooxygenase, chloroplastic OS=Arabidopsis thaliana OX=3702 GN=CYP97C1 PE=1 SV=1	Q	Secondary metabolites biosynthesis, transport and catabolism	hypothetical protein CHLRE_08g373100v5 [Chlamydomonas reinhardtii]
gene-CHLRE_06g285650v5	16	26	17	250	158	238	0.1987	0.273749	0.187089	2.67036	1.81223	2.31248	9.40803e-12	2.71327	up	--	--	Molecular Function: DNA binding (GO:0003677);; Cellular Component: nuclear origin of replication recognition complex (GO:0005664);; Biological Process: DNA replication initiation (GO:0006270);;	K02608|2.3e-74|vcn:VOLCADRAFT_69266|K02608 origin recognition complex subunit 6 | (RefSeq) orc6; origin recognition complex subunit 6	--	--	--	Origin recognition complex subunit 6 (ORC6)	--	L	Replication, recombination and repair	hypothetical protein CHLRE_06g285650v5 [Chlamydomonas reinhardtii]
gene-CHLRE_14g614708v5	283	180	165	86	82	84	3.54249	1.90312	1.81141	0.900045	0.913374	0.797437	4.97099e-08	-1.91499	down	--	--	--	--	--	--	--	--	--	--	--	hypothetical protein CHLRE_14g614708v5 [Chlamydomonas reinhardtii]
gene-CHLRE_07g349167v5	109	98	104	32	27	39	2.70378	2.06251	2.26921	0.647169	0.60087	0.7243	1.08186e-09	-2.27403	down	--	--	--	--	--	--	--	--	--	--	--	hypothetical protein CHLRE_07g349167v5 [Chlamydomonas reinhardtii]
Chlamydomonas_reinhardtii_newGene_166	0	8	16	67	86	63	0	0.187237	0.42857	1.71304	2.35165	1.46229	0.00893541	2.2417	up	--	--	--	--	--	--	--	--	--	--	--	predicted protein [Chlamydomonas reinhardtii]
gene-CHLRE_10g418800v5	132	138	130	1081	1389	1156	0.268484	0.237589	0.231671	1.84884	2.54718	1.79823	4.88509e-20	2.53075	up	--	--	Molecular Function: protein binding (GO:0005515);;	--	--	--	--	IQ calmodulin-binding motif	--	--	--	hypothetical protein CHLRE_10g418800v5 [Chlamydomonas reinhardtii]
gene-CHLRE_05g232004v5	15	8	10	75	70	225	0.161429	0.06949	0.099692	0.714725	0.71193	1.95021	1.62421e-05	2.58985	up	--	--	Molecular Function: RNA binding (GO:0003723);;	--	--	--	--	Double-stranded RNA binding motif	--	--	--	hypothetical protein CHLRE_05g232004v5 [Chlamydomonas reinhardtii]
gene-CHLRE_11g481115v5	403	641	586	402	327	461	3.02332	4.07801	3.8606	2.52335	2.20419	2.63518	2.59762e-05	-1.10251	down	--	--	--	--	--	--	--	NYN domain	--	--	--	hypothetical protein CHLRE_11g481115v5 [Chlamydomonas reinhardtii]
gene-CHLRE_06g270150v5	135	145	131	911	935	806	1.91982	1.75453	1.64028	10.8862	11.9859	8.76272	2.34041e-14	2.0429	up	--	--	Molecular Function: ATP transmembrane transporter activity (GO:0005347);; Cellular Component: integral component of membrane (GO:0016021);; Cellular Component: thylakoid membrane (GO:0042651);;	K14684|1.1e-167|cre:CHLREDRAFT_187064|K14684 solute carrier family 25 (mitochondrial phosphate transporter), member 23/24/25/41 | (RefSeq) MITC13; mitochondrial substrate carrier protein	--	[C]	Energy production and conversion	Mitochondrial carrier protein	Thylakoid ADP,ATP carrier protein, chloroplastic OS=Arabidopsis thaliana OX=3702 GN=TAAC PE=1 SV=1	C	Energy production and conversion	mitochondrial substrate carrier protein [Chlamydomonas reinhardtii]
gene-CHLRE_16g658526v5	3880	4575	3932	1255	828	1230	30.8038	30.7825	27.4122	8.3469	5.90203	7.43849	3.97034e-44	-2.5515	down	[M]	Cell wall/membrane/envelope biogenesis	Molecular Function: ATP binding (GO:0005524);; Molecular Function: GTP binding (GO:0005525);; Molecular Function: ATPase activity (GO:0016887);;	K03977|2.8e-97|cre:CHLREDRAFT_120661|K03977 GTPase | (RefSeq) predicted protein	--	[Q]	Secondary metabolites biosynthesis, transport and catabolism	ABC transporter	Protein TRIGALACTOSYLDIACYLGLYCEROL 3, chloroplastic OS=Arabidopsis thaliana OX=3702 GN=TGD3 PE=1 SV=1	Q	Secondary metabolites biosynthesis, transport and catabolism	hypothetical protein CHLRE_16g658526v5 [Chlamydomonas reinhardtii]
gene-CHLRE_03g182551v5	10292	20320	21104	68378	65472	116176	295.184	493.9	531.512	1642.76	1686.34	2539.47	3.67515e-07	1.56733	up	[C]	Energy production and conversion	Molecular Function: copper ion binding (GO:0005507);; Molecular Function: electron carrier activity (GO:0009055);; Cellular Component: chloroplast thylakoid membrane (GO:0009535);;	K02638|4.2e-72|cre:CHLREDRAFT_185915|K02638 plastocyanin | (RefSeq) PCY1; plastocyanin, chloroplast precursor	Photosynthesis (ko00195)	--	--	Copper binding proteins, plastocyanin/azurin family	Plastocyanin, chloroplastic OS=Chlamydomonas reinhardtii OX=3055 GN=PETE PE=1 SV=1	C	Energy production and conversion	plastocyanin, chloroplast precursor [Chlamydomonas reinhardtii]
gene-CHLRE_03g145587v5	357	544	572	54	47	66	7.23655	9.33795	10.1795	0.908938	0.853677	1.01337	6.27361e-37	-3.74412	down	[R]	General function prediction only	Molecular Function: molecular_function (GO:0003674);; Molecular Function: catalytic activity (GO:0003824);; Cellular Component: cellular_component (GO:0005575);; Cellular Component: intracellular (GO:0005622);; Cellular Component: cell (GO:0005623);; Cellular Component: cytoplasm (GO:0005737);; Cellular Component: mitochondrion (GO:0005739);; Biological Process: response to stress (GO:0006950);; …	--	--	--	--	Protein of unknown function, DUF393	Uncharacterized protein At5g50100, chloroplastic OS=Arabidopsis thaliana OX=3702 GN=At5g50100 PE=1 SV=1	S	Function unknown	hypothetical protein CHLREDRAFT_184614 [Chlamydomonas reinhardtii]
gene-CHLRE_09g394547v5	1347	1547	1563	1352	726	1428	9.65992	9.39905	9.84085	8.11857	4.67176	7.80134	1.88703e-05	-1.02178	down	--	--	Molecular Function: starch binding (GO:2001070);;	--	--	--	--	Starch binding domain	--	--	--	hypothetical protein CHLRE_09g394547v5 [Chlamydomonas reinhardtii]
gene-CHLRE_03g175600v5	76	101	51	242	750	378	0.115484	0.130168	0.067548	0.308315	1.02807	0.439511	0.000166225	1.94221	up	[T]	Signal transduction mechanisms	Molecular Function: protein kinase activity (GO:0004672);; Molecular Function: ATP binding (GO:0005524);;	K14510|1.5e-07|han:110865830|K14510 serine/threonine-protein kinase CTR1 [EC:2.7.11.1] | (RefSeq) serine/threonine-protein kinase CTR1-like	MAPK signaling pathway - plant (ko04016);; Plant hormone signal transduction (ko04075)	[T]	Signal transduction mechanisms	Protein tyrosine and serine/threonine kinase	Serine/threonine-protein kinase CTR1 OS=Arabidopsis thaliana OX=3702 GN=CTR1 PE=1 SV=1	--	--	hypothetical protein CHLRE_03g175600v5 [Chlamydomonas reinhardtii]
gene-CHLRE_16g653258v5	0	0	1	228	217	191	0	0	0.003502	2.29871	2.34468	1.75525	3.82439e-17	6.97845	up	--	--	Cellular Component: cytoplasm (GO:0005737);; Biological Process: ubiquitin-dependent protein catabolic process (GO:0006511);; Biological Process: regulation of proteolysis (GO:0030162);; Molecular Function: ubiquitin protein ligase binding (GO:0031625);; Biological Process: proteasome-mediated ubiquitin-dependent protein catabolic process (GO:0043161);;	K16075|2.4e-35|cre:CHLREDRAFT_186922|K16075 magnesium transporter | (RefSeq) MRS1; Mg2+ transporter protein, CorA-like protein	--	--	--	BTB/POZ domain	--	S	Function unknown	hypothetical protein CHLRE_16g653258v5 [Chlamydomonas reinhardtii]
gene-CHLRE_08g365050v5	75	58	73	39	28	41	0.484469	0.3156	0.412516	0.207533	0.163061	0.200043	0.000363711	-1.54828	down	--	--	Molecular Function: transcription factor activity, sequence-specific DNA binding (GO:0003700);; Molecular Function: calmodulin binding (GO:0005516);; Cellular Component: nucleus (GO:0005634);; Molecular Function: sequence-specific DNA binding (GO:0043565);; Biological Process: regulation of salicylic acid biosynthetic process (GO:0080142);;	--	--	--	--	--	--	--	--	hypothetical protein CHLRE_08g365050v5 [Chlamydomonas reinhardtii]
gene-CHLRE_06g278097v5	427	481	444	1556	1307	1869	4.16254	3.96851	3.80049	12.6983	11.4362	13.8818	1.609e-10	1.13984	up	--	--	Biological Process: transcription-dependent tethering of RNA polymerase II gene DNA at nuclear periphery (GO:0000972);; Molecular Function: RNA binding (GO:0003723);; Cellular Component: nuclear pore (GO:0005643);; Biological Process: RNA export from nucleus (GO:0006405);; Biological Process: mRNA export from nucleus (GO:0006406);; Molecular Function: ubiquitin binding (GO:0043130);;	K14298|1.5e-211|cre:CHLREDRAFT_138990|K14298 mRNA export factor | (RefSeq) RAE1; mRNA export protein	RNA transport (ko03013)	[A]	RNA processing and modification	WD domain, G-beta repeat	Protein RAE1 OS=Arabidopsis thaliana OX=3702 GN=RAE1 PE=1 SV=2	A	RNA processing and modification	mRNA export protein [Chlamydomonas reinhardtii]
gene-CHLRE_01g030300v5	572	482	419	1788	1560	1803	5.99436	4.23933	3.82336	15.7425	14.6373	14.4278	9.49707e-08	1.15303	up	--	--	Cellular Component: integral component of membrane (GO:0016021);;	--	--	--	--	CRT-like, chloroquine-resistance transporter-like	Protein CLT2, chloroplastic OS=Arabidopsis thaliana OX=3702 GN=CLT2 PE=2 SV=1	S	Function unknown	hypothetical protein CHLRE_01g030300v5 [Chlamydomonas reinhardtii]
gene-CHLRE_02g095140v5	14460	10089	8453	5984	5374	4964	227.213	134.341	116.629	78.7581	75.8198	59.4356	1.84063e-09	-1.62272	down	--	--	--	--	--	--	--	--	--	--	--	hypothetical protein CHLREDRAFT_194245 [Chlamydomonas reinhardtii]
gene-CHLRE_11g468700v5	385	631	566	393	275	567	4.46096	6.19109	5.76075	3.81142	2.86188	5.00859	0.000540893	-1.0323	down	[C]	Energy production and conversion	Cellular Component: chloroplast (GO:0009507);; Biological Process: chlorophyll cycle (GO:0033354);; Molecular Function: oxidoreductase activity, acting on CH or CH2 groups, with an iron-sulfur protein as acceptor (GO:0052592);; Molecular Function: 7-hydroxymethyl chlorophyll a reductase activity (GO:0090415);;	K18010|1.2e-243|cre:CHLREDRAFT_106754|K18010 7-hydroxymethyl chlorophyll a reductase [EC:1.17.7.2] | (RefSeq) predicted protein	Porphyrin and chlorophyll metabolism (ko00860)	--	--	Coenzyme F420 hydrogenase/dehydrogenase, beta subunit C terminus	7-hydroxymethyl chlorophyll a reductase, chloroplastic OS=Arabidopsis thaliana OX=3702 GN=HCAR PE=1 SV=1	C	Energy production and conversion	hypothetical protein CHLRE_11g468700v5 [Chlamydomonas reinhardtii]
gene-CHLRE_16g669850v5	100	82	95	326	370	275	1.66138	1.14288	1.37652	4.54084	5.5262	3.48542	0.000972835	1.17426	up	--	--	--	--	--	--	--	--	--	--	--	hypothetical protein CHLRE_16g669850v5 [Chlamydomonas reinhardtii]
gene-CHLRE_02g095151v5	4159	5926	6257	55	64	109	18.0404	21.7808	23.8298	0.199219	0.246639	0.357878	1.02606e-139	-6.74994	down	[T]	Signal transduction mechanisms	Molecular Function: ATP binding (GO:0005524);; Cellular Component: plasma membrane (GO:0005886);; Cellular Component: integral component of membrane (GO:0016021);; Molecular Function: ATPase activity (GO:0016887);; Molecular Function: ATPase activity, coupled to transmembrane movement of substances (GO:0042626);; Biological Process: transmembrane transport (GO:0055085);;	K05681|2.9e-265|vcn:VOLCADRAFT_107413|K05681 ATP-binding cassette, subfamily G (WHITE), member 2 | (RefSeq) hypothetical protein	ABC transporters (ko02010)	[Q]	Secondary metabolites biosynthesis, transport and catabolism	ABC-2 type transporter	ABC transporter G family member STR2 OS=Petunia hybrida OX=4102 GN=STR2 PE=2 SV=1	Q	Secondary metabolites biosynthesis, transport and catabolism	hypothetical protein CHLRE_02g095151v5 [Chlamydomonas reinhardtii]
gene-CHLRE_12g550702v5	1145	948	971	14346	14135	11743	18.0989	12.7042	13.4805	190.077	200.786	141.557	4.96406e-38	3.06457	up	--	--	Cellular Component: thylakoid (GO:0009579);; Cellular Component: integral component of membrane (GO:0016021);;	--	--	--	--	CAAD domains of cyanobacterial aminoacyl-tRNA synthetase	--	--	--	predicted protein [Chlamydomonas reinhardtii]
gene-CHLRE_09g396800v5	6432	7136	6446	1981	3201	2438	57.1347	53.7159	50.2776	14.7364	25.5267	16.5021	4.19313e-12	-1.97091	down	--	--	--	--	--	--	--	--	--	--	--	hypothetical protein CHLRE_09g396800v5 [Chlamydomonas reinhardtii]
gene-CHLRE_12g528050v5	4286	5787	4981	861	419	1175	41.3733	47.3426	42.2192	6.95822	3.62747	8.64034	3.9665e-32	-3.2805	down	[R]	General function prediction only	Cellular Component: integral component of membrane (GO:0016021);;	K14570|1.4e-21|olu:OSTLU_87987|K14570 RNA exonuclease 1 [EC:3.1.-.-] | (RefSeq) predicted protein	Ribosome biogenesis in eukaryotes (ko03008)	--	--	--	--	--	--	hypothetical protein CHLRE_12g528050v5 [Chlamydomonas reinhardtii]
gene-CHLRE_03g155600v5	762	793	770	522	435	635	13.0908	11.5451	11.6075	7.50519	6.70179	8.31373	2.84752e-11	-1.20301	down	--	--	--	--	--	--	--	--	--	--	--	hypothetical protein CHLRE_03g155600v5 [Chlamydomonas reinhardtii]
gene-CHLRE_01g055250v5	7	20	0	367	325	491	0.07282	0.178293	0	3.38982	3.22053	4.12688	0.000166287	3.81701	up	--	--	--	--	--	--	--	--	--	--	--	hypothetical protein CHLRE_01g055250v5 [Chlamydomonas reinhardtii]
gene-CHLRE_17g697450v5	212	129	172	826	775	1129	2.33007	1.19515	1.66125	7.61	7.66173	9.46631	7.14912e-11	1.72709	up	--	--	Biological Process: formation of cytoplasmic translation initiation complex (GO:0001732);; Molecular Function: translation initiation factor activity (GO:0003743);; Cellular Component: eukaryotic translation initiation factor 3 complex (GO:0005852);; Biological Process: translational initiation (GO:0006413);; Cellular Component: eukaryotic 43S preinitiation complex (GO:0016282);; Cellular Compone…	K15029|4.0e-298|cre:CHLREDRAFT_128430|K15029 translation initiation factor 3 subunit L | (RefSeq) predicted protein	--	[JK]	Translation, ribosomal structure and biogenesis;; Transcription	RNA polymerase I-associated factor PAF67	--	J	Translation, ribosomal structure and biogenesis	hypothetical protein CHLRE_17g697450v5 [Chlamydomonas reinhardtii]
Chlamydomonas_reinhardtii_newGene_718	97	93	106	25	49	92	0.679669	0.550806	0.651203	0.141812	0.305606	0.488356	0.00384458	-1.46146	down	[O]	Posttranslational modification, protein turnover, chaperones	Molecular Function: protein kinase activity (GO:0004672);; Molecular Function: ATP binding (GO:0005524);;	--	--	[T]	Signal transduction mechanisms	Protein tyrosine and serine/threonine kinase	Serine/threonine-protein kinase STY46 OS=Arabidopsis thaliana OX=3702 GN=STY46 PE=1 SV=1	--	--	predicted protein, partial [Chlamydomonas reinhardtii]
gene-CHLRE_06g258226v5	672	883	819	459	388	607	6.06157	6.74984	6.48466	3.46389	3.13912	4.16985	1.88494e-10	-1.36531	down	[G]	Carbohydrate transport and metabolism	Molecular Function: beta-galactosidase activity (GO:0004565);; Biological Process: carbohydrate metabolic process (GO:0005975);; Cellular Component: beta-galactosidase complex (GO:0009341);; Cellular Component: integral component of membrane (GO:0016021);;	--	--	--	--	Beta-galactosidase	--	S	Function unknown	hypothetical protein CHLRE_06g258226v5 [Chlamydomonas reinhardtii]
gene-CHLRE_01g009500v5	1667	1341	1435	859	811	1135	9.61119	6.54753	7.26148	4.14776	4.19883	4.9846	9.16825e-12	-1.31556	down	[R]	General function prediction only	Molecular Function: calcium ion binding (GO:0005509);; Molecular Function: calmodulin binding (GO:0005516);; Molecular Function: ATP binding (GO:0005524);; Cellular Component: nucleus (GO:0005634);; Cellular Component: cytoplasm (GO:0005737);; Molecular Function: calcium-dependent protein serine/threonine kinase activity (GO:0009931);; Biological Process: peptidyl-serine phosphorylation (GO:00181…	K13412|1.1e-245|cre:CHLREDRAFT_59450|K13412 calcium-dependent protein kinase [EC:2.7.11.1] | (RefSeq) predicted protein	--	[T]	Signal transduction mechanisms	Protein kinase domain	Calcium-dependent protein kinase 2 OS=Zea mays OX=4577 GN=CPK2 PE=2 SV=1	T	Signal transduction mechanisms	hypothetical protein CHLRE_01g009500v5 [Chlamydomonas reinhardtii]
gene-CHLRE_22g754147v5	128	134	211	99	51	121	1.07742	0.954593	1.56529	0.698059	0.38195	0.773988	0.000251152	-1.46377	down	--	--	--	--	--	--	--	--	--	--	--	hypothetical protein CHLRE_22g754147v5 [Chlamydomonas reinhardtii]
gene-CHLRE_05g245900v5	15708	18384	16251	14142	7576	11492	87.5338	86.8158	79.5201	66.007	37.9076	48.8016	3.5017e-08	-1.25526	down	[EH]	Amino acid transport and metabolism;; Coenzyme transport and metabolism	Molecular Function: branched-chain-amino-acid transaminase activity (GO:0004084);; Biological Process: branched-chain amino acid biosynthetic process (GO:0009082);; Molecular Function: L-leucine transaminase activity (GO:0052654);; Molecular Function: L-valine transaminase activity (GO:0052655);; Molecular Function: L-isoleucine transaminase activity (GO:0052656);;	K00826|1.6e-187|cre:CHLREDRAFT_187392|K00826 branched-chain amino acid aminotransferase [EC:2.6.1.42] | (RefSeq) BCA2; branched-chain amino acid aminotransferase	Cysteine and methionine metabolism (ko00270);; Valine, leucine and isoleucine degradation (ko00280);; Valine, leucine and isoleucine biosynthesis (ko00290);; Pantothenate and CoA biosynthesis (ko00770);; Glucosinolate biosynthesis (ko00966);; 2-Oxocarboxylic acid metabolism (ko01210);; Biosynthesis of amino acids (ko01230)	[E]	Amino acid transport and metabolism	Amino-transferase class IV	Branched-chain-amino-acid aminotransferase 5, chloroplastic OS=Arabidopsis thaliana OX=3702 GN=BCAT5 PE=1 SV=1	E	Amino acid transport and metabolism	hypothetical protein CHLRE_05g245900v5 [Chlamydomonas reinhardtii]
gene-CHLRE_12g510450v5	8121	11943	15768	8317	6432	6930	135.56	168.952	231.135	116.295	96.4177	88.1618	2.66173e-06	-1.35051	down	[J]	Translation, ribosomal structure and biogenesis	Molecular Function: structural constituent of ribosome (GO:0003735);; Cellular Component: ribosome (GO:0005840);; Biological Process: translation (GO:0006412);;	K02979|1.2e-22|cre:CHLREDRAFT_144646|K02979 small subunit ribosomal protein S28e | (RefSeq) RPS28; ribosomal protein S28	Ribosome (ko03010)	[J]	Translation, ribosomal structure and biogenesis	Ribosomal protein S28e	40S ribosomal protein S28 OS=Zea mays OX=4577 GN=RPS28 PE=3 SV=1	J	Translation, ribosomal structure and biogenesis	40S ribosomal protein S28 [Monoraphidium neglectum]
gene-CHLRE_02g093950v5	9673	9909	7720	5610	5738	5117	87.2872	75.7778	61.1682	42.4006	46.4997	35.1881	7.4747e-09	-1.34015	down	[F]	Nucleotide transport and metabolism	Cellular Component: cytosol (GO:0005829);; Biological Process: UDP biosynthetic process (GO:0006225);; Molecular Function: UMP kinase activity (GO:0033862);;	K09903|6.8e-79|soe:110803330|K09903 uridylate kinase [EC:2.7.4.22] | (RefSeq) uncharacterized protein LOC110803330	Pyrimidine metabolism (ko00240)	--	--	Amino acid kinase family	--	E	Amino acid transport and metabolism	hypothetical protein CHLRE_02g093950v5 [Chlamydomonas reinhardtii]
gene-CHLRE_16g677450v5	15014	18826	16984	11059	9756	13070	189.811	201.694	188.539	117.113	110.752	125.928	2.37063e-13	-1.23511	down	[G]	Carbohydrate transport and metabolism	Cellular Component: cytoplasm (GO:0005737);; Biological Process: carbohydrate metabolic process (GO:0005975);; Molecular Function: carbohydrate binding (GO:0030246);; Molecular Function: glucose-6-phosphate 1-epimerase activity (GO:0047938);;	K01792|1.2e-188|cre:CHLREDRAFT_80327|K01792 glucose-6-phosphate 1-epimerase [EC:5.1.3.15] | (RefSeq) predicted protein	Glycolysis / Gluconeogenesis (ko00010)	[G]	Carbohydrate transport and metabolism	Aldose 1-epimerase	--	G	Carbohydrate transport and metabolism	hypothetical protein CHLRE_16g677450v5 [Chlamydomonas reinhardtii]
gene-CHLRE_13g605350v5	199	293	322	1950	1539	1383	2.11091	2.66138	2.98644	17.6098	14.8895	11.3689	7.33249e-11	1.92319	up	--	--	Molecular Function: 2'-5'-oligoadenylate synthetase activity (GO:0001730);; Molecular Function: double-stranded RNA binding (GO:0003725);; Cellular Component: nucleus (GO:0005634);; Cellular Component: nucleoplasm (GO:0005654);; Cellular Component: cytosol (GO:0005829);; Cellular Component: membrane (GO:0016020);; Biological Process: defense response to virus (GO:0051607);; Biological Process: re…	--	--	--	--	2'-5'-oligoadenylate synthetase 1, domain 2, C-terminus	--	--	--	hypothetical protein CHLRE_13g605350v5 [Chlamydomonas reinhardtii]
gene-CHLRE_02g106250v5	653	317	259	12437	16562	11873	4.36656	1.79375	1.5208	69.7413	99.5643	60.5758	1.41696e-32	4.34868	up	--	--	Molecular Function: RNA binding (GO:0003723);; Cellular Component: nucleus (GO:0005634);; Biological Process: RNA processing (GO:0006396);; Cellular Component: ribonucleoprotein complex (GO:1990904);;	K15191|5.2e-34|ppp:112278868|K15191 La-related protein 7 | (RefSeq) la-related protein 6A-like isoform X1	--	[R]	General function prediction only	La domain	La-related protein 6A OS=Arabidopsis thaliana OX=3702 GN=LARP6A PE=2 SV=1	J	Translation, ribosomal structure and biogenesis	hypothetical protein CHLRE_02g106250v5 [Chlamydomonas reinhardtii]
gene-CHLRE_02g114600v5	696	710	857	35149	26230	36876	15.5782	13.4565	16.8399	659.351	527.519	629.375	1.93497e-160	4.75175	up	[V]	Defense mechanisms	Cellular Component: cytosol (GO:0005829);; Biological Process: response to oxidative stress (GO:0006979);; Molecular Function: thioredoxin peroxidase activity (GO:0008379);; Biological Process: cell redox homeostasis (GO:0045454);;	K03386|1.3e-63|olu:OSTLU_6786|K03386 peroxiredoxin 2/4 [EC:1.11.1.24] | (RefSeq) predicted protein	--	[O]	Posttranslational modification, protein turnover, chaperones	AhpC/TSA family	2-Cys peroxiredoxin BAS1, chloroplastic (Fragment) OS=Triticum aestivum OX=4565 GN=TSA PE=1 SV=2	O	Posttranslational modification, protein turnover, chaperones	2-cys peroxiredoxin [Chlamydomonas reinhardtii]
gene-CHLRE_16g676600v5	340	1089	1059	6698	3226	4332	3.22135	8.75658	8.82414	53.2542	27.4976	31.3351	2.09253e-05	1.80495	up	--	--	--	K15430|1.4e-09|bpg:Bathy06g03680|K15430 tRNA (guanine10-N2)-methyltransferase [EC:2.1.1.214] | (RefSeq) hypothetical protein	--	--	--	--	--	--	--	hypothetical protein CHLRE_16g676600v5 [Chlamydomonas reinhardtii]
gene-CHLRE_08g377750v5	132	127	107	468	519	456	0.554957	0.458181	0.399397	1.66984	1.98451	1.47825	7.03614e-06	1.33773	up	--	--	--	--	--	--	--	--	--	--	--	hypothetical protein CHLRE_08g377750v5 [Chlamydomonas reinhardtii]
gene-CHLRE_08g358556v5	10924	13474	16514	9469	7727	9095	513.723	536.786	681.677	372.841	326.266	325.829	1.24361e-08	-1.27625	down	[J]	Translation, ribosomal structure and biogenesis	Molecular Function: structural constituent of ribosome (GO:0003735);; Biological Process: translation (GO:0006412);; Molecular Function: zinc ion binding (GO:0008270);; Cellular Component: cytosolic small ribosomal subunit (GO:0022627);;	K02980|2.2e-29|cre:CHLREDRAFT_195607|K02980 small subunit ribosomal protein S29e | (RefSeq) RPS29; ribosomal protein S29	Ribosome (ko03010)	[J]	Translation, ribosomal structure and biogenesis	Ribosomal protein S14p/S29e	40S ribosomal protein S29 OS=Arabidopsis thaliana OX=3702 GN=RPS29A PE=3 SV=2	J	Translation, ribosomal structure and biogenesis	ribosomal protein S29 [Chlamydomonas reinhardtii]
gene-CHLRE_07g356250v5	522	711	537	408	217	556	5.27961	6.09247	4.7713	3.45892	1.97125	4.28658	2.81382e-05	-1.26669	down	[QV]	Secondary metabolites biosynthesis, transport and catabolism;; Defense mechanisms	Molecular Function: monooxygenase activity (GO:0004497);; Molecular Function: iron ion binding (GO:0005506);; Cellular Component: integral component of membrane (GO:0016021);; Molecular Function: oxidoreductase activity, acting on paired donors, with incorporation or reduction of molecular oxygen (GO:0016705);; Molecular Function: heme binding (GO:0020037);;	K00665|5.1e-67|csl:COCSUDRAFT_58178|K00665 fatty acid synthase, animal type [EC:2.3.1.85] | (RefSeq) hypothetical protein	Fatty acid biosynthesis (ko00061);; Fatty acid metabolism (ko01212)	[QI]	Secondary metabolites biosynthesis, transport and catabolism;; Lipid transport and metabolism	Cytochrome P450	11-oxo-beta-amyrin 30-oxidase OS=Glycyrrhiza uralensis OX=74613 GN=CYP72A154 PE=1 SV=1	Q	Secondary metabolites biosynthesis, transport and catabolism	hypothetical protein CHLRE_07g356250v5 [Chlamydomonas reinhardtii]
gene-CHLRE_01g004651v5	171	213	226	2135	1402	2361	2.66868	2.80773	3.0951	27.9116	19.651	28.0802	1.17005e-31	2.57655	up	--	--	Molecular Function: nucleotide binding (GO:0000166);; Molecular Function: nucleic acid binding (GO:0003676);; Molecular Function: catalytic activity (GO:0003824);; Biological Process: cellular metabolic process (GO:0044237);;	--	--	--	--	HRDC domain	--	--	--	predicted protein [Chlamydomonas reinhardtii]
gene-CHLRE_01g055500v5	209	195	196	86	97	165	0.955734	0.756715	0.785735	0.328904	0.397312	0.575324	6.41385e-06	-1.43731	down	--	--	--	--	--	--	--	--	--	--	--	hypothetical protein CHLRE_01g055500v5 [Chlamydomonas reinhardtii]
gene-CHLRE_14g621700v5	75	26	39	1833	1855	2043	0.519959	0.15406	0.23859	10.7611	11.6735	10.9145	7.04329e-41	4.61502	up	--	--	--	K12447|1.1e-12|vcn:VOLCADRAFT_120799|K12447 UDP-sugar pyrophosphorylase [EC:2.7.7.64] | (RefSeq) hypothetical protein	Pentose and glucuronate interconversions (ko00040);; Galactose metabolism (ko00052);; Ascorbate and aldarate metabolism (ko00053);; Amino sugar and nucleotide sugar metabolism (ko00520)	--	--	Gametolysin peptidase M11	--	--	--	hypothetical protein CHLRE_14g621700v5 [Chlamydomonas reinhardtii]
gene-CHLRE_01g053300v5	627	729	697	468	232	468	5.73901	5.65258	5.60032	3.58667	1.90532	3.26658	1.62586e-08	-1.48141	down	[E]	Amino acid transport and metabolism	Molecular Function: protein-arginine deiminase activity (GO:0004668);; Biological Process: putrescine biosynthetic process (GO:0009446);;	K10536|9.3e-230|cre:CHLREDRAFT_13028|K10536 agmatine deiminase [EC:3.5.3.12] | (RefSeq) AIH1; agmatine iminohydrolase	Arginine and proline metabolism (ko00330)	--	--	Porphyromonas-type peptidyl-arginine deiminase	Agmatine deiminase OS=Arabidopsis thaliana OX=3702 GN=AIH PE=1 SV=2	E	Amino acid transport and metabolism	hypothetical protein CHLRE_01g053300v5 [Chlamydomonas reinhardtii]
gene-CHLRE_06g267650v5	804	876	824	2408	2959	2588	6.69492	6.18308	6.02323	16.8035	22.1381	16.4346	2.99484e-05	1.03731	up	[M]	Cell wall/membrane/envelope biogenesis	Molecular Function: protein kinase activity (GO:0004672);; Molecular Function: ATP binding (GO:0005524);;	K08850|2.0e-30|vcn:VOLCADRAFT_69208|K08850 aurora kinase, other [EC:2.7.11.1] | (RefSeq) hypothetical protein	--	[OUT]	Posttranslational modification, protein turnover, chaperones;; Intracellular trafficking, secretion, and vesicular transport;; Signal transduction mechanisms	Protein kinase domain	Serine/threonine-protein kinase ATG1a OS=Arabidopsis thaliana OX=3702 GN=ATG1A PE=1 SV=1	T	Signal transduction mechanisms	hypothetical protein CHLRE_06g267650v5 [Chlamydomonas reinhardtii]
gene-CHLRE_03g210961v5	1330	1699	1599	772	965	812	15.9798	17.2984	16.864	7.76114	10.4043	7.43291	2.65493e-08	-1.46156	down	--	--	Molecular Function: phosphatidylinositol transporter activity (GO:0008526);;	K14399|2.4e-61|csl:COCSUDRAFT_47181|K14399 polyribonucleotide 5'-hydroxyl-kinase [EC:2.7.1.78] | (RefSeq) Clp1-domain-containing protein	mRNA surveillance pathway (ko03015)	[I]	Lipid transport and metabolism	CRAL/TRIO domain	Phosphatidylinositol/phosphatidylcholine transfer protein SFH13 OS=Arabidopsis thaliana OX=3702 GN=SFH13 PE=2 SV=1	I	Lipid transport and metabolism	predicted protein [Chlamydomonas reinhardtii]
gene-CHLRE_16g683800v5	17	7	0	107	64	77	0.182308	0.059543	0	0.96329	0.619375	0.631476	0.00379128	2.40705	up	--	--	--	--	--	--	--	--	--	--	--	hypothetical protein CHLRE_16g683800v5 [Chlamydomonas reinhardtii]
gene-CHLRE_09g396735v5	210	128	129	1014	824	1198	2.38155	1.24141	1.27961	9.62483	8.38289	10.3914	7.86195e-14	2.01309	up	[J]	Translation, ribosomal structure and biogenesis	Molecular Function: protein methyltransferase activity (GO:0008276);;	--	--	--	--	Ribosomal protein L11 methyltransferase (PrmA)	--	J	Translation, ribosomal structure and biogenesis	hypothetical protein CHLRE_09g396735v5 [Chlamydomonas reinhardtii]
gene-CHLRE_17g723400v5	62	96	79	950	206	763	0.746801	0.98535	0.837958	9.71856	2.25361	7.0975	1.58235e-06	2.22357	up	--	--	Cellular Component: integral component of membrane (GO:0016021);;	--	--	--	--	--	--	--	--	hypothetical protein CHLRE_17g723400v5 [Chlamydomonas reinhardtii]
gene-CHLRE_16g673650v5	1441	3411	3858	38237	34786	79377	21.5728	43.27	50.7196	479.533	467.712	905.734	5.69326e-20	3.34554	up	--	--	Biological Process: response to light stimulus (GO:0009416);; Cellular Component: PSII associated light-harvesting complex II (GO:0009517);; Cellular Component: photosystem I (GO:0009522);; Cellular Component: chloroplast thylakoid membrane (GO:0009535);; Biological Process: photosynthesis, light harvesting in photosystem I (GO:0009768);; Cellular Component: photosystem II antenna complex (GO:000…	K08916|1.8e-167|cre:CHLREDRAFT_184397|K08916 light-harvesting complex II chlorophyll a/b binding protein 5 | (RefSeq) LHCB5; minor chlorophyll a-b binding protein of photosystem II	Photosynthesis - antenna proteins (ko00196)	--	--	Chlorophyll A-B binding protein	Chlorophyll a-b binding protein CP26, chloroplastic OS=Arabidopsis thaliana OX=3702 GN=LHCB5 PE=1 SV=1	P	Inorganic ion transport and metabolism	minor chlorophyll a-b binding protein of photosystem II [Chlamydomonas reinhardtii]
gene-CHLRE_07g346672v5	226	118	104	50	38	63	1.78872	0.788866	0.721419	0.329995	0.266526	0.376374	3.3019e-07	-2.17193	down	--	--	Biological Process: ubiquitin-dependent protein catabolic process (GO:0006511);; Cellular Component: SCF ubiquitin ligase complex (GO:0019005);; Biological Process: SCF-dependent proteasomal ubiquitin-dependent protein catabolic process (GO:0031146);;	--	--	--	--	Leucine Rich repeat	--	--	--	hypothetical protein CHLRE_07g346672v5 [Chlamydomonas reinhardtii]
gene-CHLRE_16g694850v5	40	64	45	419	668	840	0.361759	0.501372	0.362106	3.24953	5.5574	5.93431	3.81513e-17	2.9794	up	[E]	Amino acid transport and metabolism	Molecular Function: acetyl-CoA:L-glutamate N-acetyltransferase activity (GO:0004042);; Molecular Function: glutamate N-acetyltransferase activity (GO:0004358);; Biological Process: arginine biosynthetic process (GO:0006526);; Biological Process: ornithine biosynthetic process (GO:0006592);; Cellular Component: chloroplast (GO:0009507);;	K00620|1.5e-200|vcn:VOLCADRAFT_64030|K00620 glutamate N-acetyltransferase / amino-acid N-acetyltransferase [EC:2.3.1.35 2.3.1.1] | (RefSeq) hypothetical protein	Arginine biosynthesis (ko00220);; 2-Oxocarboxylic acid metabolism (ko01210);; Biosynthesis of amino acids (ko01230)	[E]	Amino acid transport and metabolism	ArgJ family	Arginine biosynthesis bifunctional protein ArgJ, chloroplastic OS=Oryza sativa subsp. indica OX=39946 GN=OsI_11009 PE=3 SV=1	E	Amino acid transport and metabolism	hypothetical protein CHLRE_16g694850v5 [Chlamydomonas reinhardtii]
gene-CHLRE_03g207901v5	36	17	28	211	310	202	0.289636	0.113789	0.20202	1.45043	2.28329	1.262	1.21041e-07	2.46633	up	--	--	--	--	--	--	--	--	--	--	--	hypothetical protein CHLRE_03g207901v5 [Chlamydomonas reinhardtii]
gene-CHLRE_03g184550v5	1315	1602	1531	377	450	622	23.4896	24.2517	24.0206	5.63779	7.20984	8.46705	2.82277e-23	-2.25667	down	--	--	Cellular Component: cellular_component (GO:0005575);; Cellular Component: intracellular (GO:0005622);; Cellular Component: cell (GO:0005623);; Cellular Component: cytoplasm (GO:0005737);; Biological Process: biological_process (GO:0008150);; Cellular Component: chloroplast (GO:0009507);; Cellular Component: plastid stroma (GO:0009532);; Cellular Component: plastid (GO:0009536);; Cellular Componen…	--	--	--	--	Domain of unknown function (DUF1995)	Protein LOW PSII ACCUMULATION 3, chloroplastic OS=Arabidopsis thaliana OX=3702 GN=LPA3 PE=1 SV=1	S	Function unknown	predicted protein [Chlamydomonas reinhardtii]
gene-CHLRE_16g675400v5	178	116	133	869	1219	888	0.851903	0.46916	0.557576	3.49284	5.25279	3.24507	8.01639e-11	2.15554	up	--	--	--	--	--	--	--	--	--	--	--	hypothetical protein CHLRE_16g675400v5 [Chlamydomonas reinhardtii]
gene-CHLRE_16g652000v5	38022	36178	31773	22175	24852	19606	438.961	353.959	322.102	214.437	257.653	172.499	4.00669e-07	-1.26916	down	--	--	--	--	--	--	--	--	--	--	--	hypothetical protein CHLRE_16g652000v5 [Chlamydomonas reinhardtii]
gene-CHLRE_07g343200v5	293	280	241	31	79	100	1.03104	0.836475	0.744968	0.091446	0.24821	0.266688	1.37376e-09	-2.52759	down	--	--	--	--	--	--	--	Cyclic nucleotide-binding domain	--	--	--	hypothetical protein CHLRE_07g343200v5 [Chlamydomonas reinhardtii]
gene-CHLRE_08g358580v5	95	148	145	516	517	1382	0.500944	0.661851	0.671283	2.2864	2.45423	5.57202	9.10677e-07	1.87544	up	[EF]	Amino acid transport and metabolism;; Nucleotide transport and metabolism	Molecular Function: ATP binding (GO:0005524);; Cellular Component: cytoplasm (GO:0005737);; Biological Process: glutamine metabolic process (GO:0006541);; Biological Process: nitrogen compound metabolic process (GO:0006807);; Molecular Function: metal ion binding (GO:0046872);;	K01955|0.0e+00|vcn:VOLCADRAFT_77870|K01955 carbamoyl-phosphate synthase large subunit [EC:6.3.5.5] | (RefSeq) hypothetical protein	Pyrimidine metabolism (ko00240);; Alanine, aspartate and glutamate metabolism (ko00250)	[R]	General function prediction only	Carbamoyl-phosphate synthase L chain, ATP binding domain	Carbamoyl-phosphate synthase large chain, chloroplastic OS=Oryza sativa subsp. japonica OX=39947 GN=CARB PE=2 SV=1	--	--	hypothetical protein CHLRE_08g358580v5 [Chlamydomonas reinhardtii]
gene-CHLRE_12g511900v5	4201	6502	6811	1369	866	1764	68.2183	89.4717	97.1196	18.6142	12.6245	21.8293	1.88449e-27	-2.78824	down	[G]	Carbohydrate transport and metabolism	Molecular Function: ribulose-phosphate 3-epimerase activity (GO:0004750);; Cellular Component: cytosol (GO:0005829);; Biological Process: pentose-phosphate shunt, non-oxidative branch (GO:0009052);; Biological Process: response to cold (GO:0009409);; Cellular Component: chloroplast stroma (GO:0009570);; Cellular Component: thylakoid (GO:0009579);; Biological Process: response to nematode (GO:0009…	K01783|4.1e-142|cre:CHLREDRAFT_135614|K01783 ribulose-phosphate 3-epimerase [EC:5.1.3.1] | (RefSeq) RPE1; ribulose phosphate-3-epimerase, chloroplast precursor	Pentose phosphate pathway (ko00030);; Pentose and glucuronate interconversions (ko00040);; Carbon fixation in photosynthetic organisms (ko00710);; Carbon metabolism (ko01200);; Biosynthesis of amino acids (ko01230)	[G]	Carbohydrate transport and metabolism	Ribulose-phosphate 3 epimerase family	Ribulose-phosphate 3-epimerase, chloroplastic OS=Spinacia oleracea OX=3562 GN=RPE PE=1 SV=1	G	Carbohydrate transport and metabolism	ribulose phosphate-3-epimerase, chloroplast precursor [Chlamydomonas reinhardtii]
gene-CHLRE_13g584901v5	526	561	677	2538	2112	2427	3.07637	2.78117	3.47477	12.4338	11.0953	10.8208	1.89569e-10	1.34757	up	--	--	Cellular Component: integral component of membrane (GO:0016021);; Cellular Component: MKS complex (GO:0036038);; Biological Process: cilium assembly (GO:0060271);;	K19348|0.0e+00|vcn:VOLCADRAFT_116951|K19348 meckelin | (RefSeq) hypothetical protein	--	[S]	Function unknown	Meckelin (Transmembrane protein 67)	--	S	Function unknown	hypothetical protein CHLRE_13g584901v5 [Chlamydomonas reinhardtii]
gene-CHLRE_12g541850v5	2585	3041	2444	1045	801	1121	48.8402	48.6772	40.5383	16.5308	13.5784	16.1291	8.21551e-33	-2.09135	down	[C]	Energy production and conversion	Molecular Function: acylphosphatase activity (GO:0003998);;	K01512|1.1e-42|cre:CHLREDRAFT_157820|K01512 acylphosphatase [EC:3.6.1.7] | (RefSeq) predicted protein	Pyruvate metabolism (ko00620)	[C]	Energy production and conversion	Acylphosphatase	--	C	Energy production and conversion	hypothetical protein CHLRE_12g541850v5 [Chlamydomonas reinhardtii]
gene-CHLRE_03g177600v5	197	74	88	4119	4719	3541	1.66768	0.525685	0.649602	29.2706	35.9479	22.8898	1.3465e-31	4.38656	up	[C]	Energy production and conversion	Molecular Function: D-arabinono-1,4-lactone oxidase activity (GO:0003885);; Cellular Component: membrane (GO:0016020);; Molecular Function: FAD binding (GO:0071949);;	K00103|6.8e-36|ppp:112284099|K00103 L-gulonolactone oxidase [EC:1.1.3.8] | (RefSeq) probable L-gulonolactone oxidase 4	Ascorbate and aldarate metabolism (ko00053)	[V]	Defense mechanisms	FAD binding domain	Probable L-gulonolactone oxidase 4 OS=Arabidopsis thaliana OX=3702 GN=GULLO4 PE=2 SV=1	V	Defense mechanisms	hypothetical protein CHLRE_03g177600v5 [Chlamydomonas reinhardtii]
gene-CHLRE_10g461851v5	517	465	384	165	179	164	4.19445	3.18485	2.72203	1.11744	1.30323	0.999123	9.45902e-14	-2.0291	down	[J]	Translation, ribosomal structure and biogenesis	Molecular Function: mRNA binding (GO:0003729);; Molecular Function: structural constituent of ribosome (GO:0003735);; Biological Process: translation (GO:0006412);;	K02945|5.0e-07|ppp:112272921|K02945 small subunit ribosomal protein S1 | (RefSeq) 30S ribosomal protein S1, chloroplastic-like isoform X1	Ribosome (ko03010)	--	--	S1 RNA binding domain	--	J	Translation, ribosomal structure and biogenesis	hypothetical protein CHLRE_10g461851v5 [Chlamydomonas reinhardtii]
gene-CHLRE_12g521550v5	183	199	170	51	25	73	1.22624	1.12881	0.998336	0.286505	0.146344	0.370558	4.35587e-12	-2.53225	down	--	--	--	--	--	--	--	MORN repeat	--	T	Signal transduction mechanisms	hypothetical protein CHLRE_12g521550v5 [Chlamydomonas reinhardtii]
gene-CHLRE_12g538000v5	1414	1413	1405	6801	6070	7155	20.1314	17.0523	17.5714	81.1481	77.6558	77.6761	2.82671e-22	1.58863	up	--	--	Cellular Component: integral component of membrane (GO:0016021);;	--	--	--	--	--	--	--	--	predicted protein [Chlamydomonas reinhardtii]
gene-CHLRE_04g227750v5	15	13	14	92	193	138	0.05754	0.041942	0.04744	0.299723	0.675668	0.410255	1.04386e-06	2.60225	up	--	--	Molecular Function: single-stranded DNA endodeoxyribonuclease activity (GO:0000014);; Molecular Function: Y-form DNA binding (GO:0000403);; Molecular Function: double-strand/single-strand DNA junction binding (GO:0000406);; Biological Process: double-strand break repair via homologous recombination (GO:0000724);; Molecular Function: damaged DNA binding (GO:0003684);; Molecular Function: double-st…	--	--	--	--	DNA repair protein endonuclease SAE2/CtIP C-terminus	--	S	Function unknown	hypothetical protein CHLRE_04g227750v5 [Chlamydomonas reinhardtii]
gene-CHLRE_13g578451v5	439	444	566	1626	1322	2705	2.78263	2.38467	3.14737	8.63254	7.52849	13.0688	8.04111e-07	1.25766	up	[J]	Translation, ribosomal structure and biogenesis	Molecular Function: aminoacyl-tRNA editing activity (GO:0002161);; Molecular Function: leucine-tRNA ligase activity (GO:0004823);; Molecular Function: ATP binding (GO:0005524);; Cellular Component: cytosol (GO:0005829);; Biological Process: leucyl-tRNA aminoacylation (GO:0006429);;	K01869|0.0e+00|vcn:VOLCADRAFT_89222|K01869 leucyl-tRNA synthetase [EC:6.1.1.4] | (RefSeq) hypothetical protein	Aminoacyl-tRNA biosynthesis (ko00970)	[J]	Translation, ribosomal structure and biogenesis	Leucyl-tRNA synthetase, Domain 2	Leucine--tRNA ligase, chloroplastic/mitochondrial OS=Arabidopsis thaliana OX=3702 GN=EMB2369 PE=2 SV=1	J	Translation, ribosomal structure and biogenesis	hypothetical protein CHLRE_13g578451v5 [Chlamydomonas reinhardtii]
gene-CHLRE_06g254213v5	239	427	143	5	15	4	1.57021	2.38097	0.823756	0.026846	0.08313	0.016278	1.8209e-20	-5.29671	down	--	--	--	--	--	--	--	--	--	--	--	hypothetical protein CHLRE_17g719855v5 [Chlamydomonas reinhardtii]
gene-CHLRE_17g742132v5	13653	15681	13931	8581	6281	10282	97.2218	94.6262	87.1118	51.1814	40.1659	55.7996	1.19727e-18	-1.4482	down	--	--	--	--	--	--	--	--	--	--	--	hypothetical protein CHLRE_17g742132v5 [Chlamydomonas reinhardtii]
gene-CHLRE_16g649100v5	626	527	499	2407	1559	2483	4.07246	2.90574	2.85234	13.1318	9.11306	12.3235	5.96922e-10	1.28617	up	[T]	Signal transduction mechanisms	Molecular Function: protein kinase activity (GO:0004672);; Molecular Function: ATP binding (GO:0005524);;	K13429|1.8e-20|cam:101510407|K13429 chitin elicitor receptor kinase 1 | (RefSeq) chitin elicitor receptor kinase 1-like	Plant-pathogen interaction (ko04626)	[T]	Signal transduction mechanisms	Protein tyrosine and serine/threonine kinase	Serine/threonine-protein kinase STY46 OS=Arabidopsis thaliana OX=3702 GN=STY46 PE=1 SV=1	--	--	hypothetical protein CHLRE_16g649100v5 [Chlamydomonas reinhardtii]
gene-CHLRE_13g568050v5	829	684	653	147	124	218	5.20839	3.63997	3.60026	0.769107	0.698758	1.04036	3.26488e-33	-2.7961	down	[T]	Signal transduction mechanisms	Molecular Function: protein serine/threonine kinase activity (GO:0004674);; Molecular Function: ATP binding (GO:0005524);; Cellular Component: cytoplasm (GO:0005737);; Biological Process: intracellular signal transduction (GO:0035556);;	K14498|2.4e-147|vcn:VOLCADRAFT_79817|K14498 serine/threonine-protein kinase SRK2 [EC:2.7.11.1] | (RefSeq) hypothetical protein	MAPK signaling pathway - plant (ko04016);; Plant hormone signal transduction (ko04075)	[T]	Signal transduction mechanisms	Protein kinase domain	Serine/threonine-protein kinase SAPK9 OS=Oryza sativa subsp. japonica OX=39947 GN=SAPK9 PE=1 SV=1	G	Carbohydrate transport and metabolism	hypothetical protein CHLRE_13g568050v5 [Chlamydomonas reinhardtii]
gene-CHLRE_09g398700v5	10	0	5	49	67	95	0.117981	0	0.049165	0.520864	0.758771	0.918671	0.000528521	2.79296	up	[I]	Lipid transport and metabolism	--	K21580|3.2e-52|psom:113277829|K21580 reticuline N-methyltransferase [EC:2.1.1.337] | (RefSeq) N-methyltransferase 4	Isoquinoline alkaloid biosynthesis (ko00950)	--	--	Mycolic acid cyclopropane synthetase	(S)-coclaurine N-methyltransferase OS=Thalictrum flavum subsp. glaucum OX=150095 PE=1 SV=1	M	Cell wall/membrane/envelope biogenesis	hypothetical protein CHLRE_09g398700v5 [Chlamydomonas reinhardtii]
gene-CHLRE_03g150550v5	295	333	293	229	139	192	7.05036	6.75321	6.15089	4.58116	2.98924	3.4912	4.1184e-07	-1.36056	down	--	--	--	K08869|3.1e-54|cre:CHLREDRAFT_175127|K08869 aarF domain-containing kinase | (RefSeq) predicted protein	--	--	--	--	--	S	Function unknown	hypothetical protein CHLRE_03g150550v5 [Chlamydomonas reinhardtii]
gene-CHLRE_01g054750v5	25	31	9	523	417	731	0.248192	0.270257	0.076222	4.5012	3.84607	5.73289	1.02683e-23	3.90375	up	[T]	Signal transduction mechanisms	Molecular Function: protein kinase activity (GO:0004672);; Molecular Function: ATP binding (GO:0005524);;	K08829|2.3e-06|bvg:104883017|K08829 male germ cell-associated kinase [EC:2.7.11.22] | (RefSeq) cyclin-dependent kinase F-4	--	[D]	Cell cycle control, cell division, chromosome partitioning	Protein kinase domain	--	T	Signal transduction mechanisms	hypothetical protein CHLRE_01g054750v5 [Chlamydomonas reinhardtii]
gene-CHLRE_12g554550v5	12	0	5	154	119	133	0.310267	0	0.117254	3.48907	2.88699	2.73697	1.36066e-07	3.60171	up	--	--	Cellular Component: integral component of membrane (GO:0016021);;	--	--	--	--	--	--	--	--	hypothetical protein CHLRE_12g554550v5 [Chlamydomonas reinhardtii]
gene-CHLRE_09g389450v5	265	259	293	1425	974	1604	0.768065	0.637187	0.745493	3.46412	2.53871	3.54776	5.18292e-15	1.60782	up	--	--	Molecular Function: RNA binding (GO:0003723);; Molecular Function: ubiquitin-protein transferase activity (GO:0004842);;	K10260|1.3e-07|csl:COCSUDRAFT_23114|K10260 F-box and WD-40 domain protein 7 | (RefSeq) WD40 repeat-like protein	Ubiquitin mediated proteolysis (ko04120)	--	--	U-box domain	U-box domain-containing protein 52 OS=Arabidopsis thaliana OX=3702 GN=PUB52 PE=2 SV=1	--	--	hypothetical protein CHLRE_09g389450v5 [Chlamydomonas reinhardtii]
gene-CHLRE_03g164950v5	163	183	259	584	1202	752	2.17363	2.06683	3.03686	6.53361	14.4309	7.66232	0.000420318	1.44104	up	[J]	Translation, ribosomal structure and biogenesis	Biological Process: regulation of alternative mRNA splicing, via spliceosome (GO:0000381);; Biological Process: mRNA splicing, via spliceosome (GO:0000398);; Molecular Function: RNA binding (GO:0003723);; Cellular Component: nucleoplasm (GO:0005654);; Cellular Component: cytoplasm (GO:0005737);; Biological Process: RNA splicing (GO:0008380);; Cellular Component: ASAP complex (GO:0061574);;	K14325|5.2e-23|csl:COCSUDRAFT_66096|K14325 RNA-binding protein with serine-rich domain 1 | (RefSeq) hypothetical protein	RNA transport (ko03013);; mRNA surveillance pathway (ko03015)	[R]	General function prediction only	RNA recognition motif. (a.k.a. RRM, RBD, or RNP domain)	Serine/arginine-rich splicing factor SR45 OS=Arabidopsis thaliana OX=3702 GN=SR45 PE=1 SV=1	J	Translation, ribosomal structure and biogenesis	hypothetical protein CHLRE_03g164950v5 [Chlamydomonas reinhardtii]
gene-CHLRE_14g626900v5	392	384	352	1055	1205	1601	5.47248	4.54852	4.31368	12.3445	15.1229	17.0502	7.1197e-07	1.11138	up	--	--	Molecular Function: phosphomannomutase activity (GO:0004615);; Cellular Component: cytosol (GO:0005829);; Biological Process: mannose metabolic process (GO:0006013);; Biological Process: protein N-linked glycosylation (GO:0006487);; Biological Process: GDP-mannose biosynthetic process (GO:0009298);; Biological Process: protein targeting to ER (GO:0045047);;	K17497|1.5e-119|vcn:VOLCADRAFT_109528|K17497 phosphomannomutase [EC:5.4.2.8] | (RefSeq) hypothetical protein	Fructose and mannose metabolism (ko00051);; Amino sugar and nucleotide sugar metabolism (ko00520)	[I]	Lipid transport and metabolism	Eukaryotic phosphomannomutase	Phosphomannomutase OS=Glycine max OX=3847 PE=2 SV=1	I	Lipid transport and metabolism	hypothetical protein CHLRE_14g626900v5 [Chlamydomonas reinhardtii]
gene-CHLRE_07g329550v5	170	164	153	904	1825	1098	0.405143	0.329827	0.31971	1.80489	3.90558	1.99477	2.46043e-10	2.33661	up	--	--	--	--	--	--	--	--	--	--	--	hypothetical protein CHLRE_07g329550v5 [Chlamydomonas reinhardtii]
gene-CHLRE_03g146167v5	967	1577	1363	788	774	1475	11.6919	16.1699	14.4828	7.98031	8.41211	13.6019	0.000368024	-1.03539	down	--	--	Molecular Function: molecular_function (GO:0003674);; Molecular Function: catalytic activity (GO:0003824);; Molecular Function: endopeptidase activity (GO:0004175);; Molecular Function: metalloendopeptidase activity (GO:0004222);; Cellular Component: cellular_component (GO:0005575);; Cellular Component: intracellular (GO:0005622);; Cellular Component: cell (GO:0005623);; Cellular Component: cytop…	--	--	--	--	--	--	O	Posttranslational modification, protein turnover, chaperones	predicted protein [Chlamydomonas reinhardtii]
gene-CHLRE_12g531950v5	481	358	416	356	119	322	1.92323	1.19329	1.46297	1.17376	0.418595	0.964387	0.00033281	-1.32675	down	[T]	Signal transduction mechanisms	Molecular Function: ion channel activity (GO:0005216);; Cellular Component: integral component of membrane (GO:0016021);;	--	--	--	--	Ion channel	--	P	Inorganic ion transport and metabolism	hypothetical protein CHLRE_12g531950v5 [Chlamydomonas reinhardtii]
gene-CHLRE_07g347900v5	5407	5647	4744	1928	1281	2378	24.6409	21.8113	18.9832	7.35751	5.24207	8.25903	2.71954e-30	-2.1666	down	--	--	Molecular Function: protein binding (GO:0005515);;	--	--	--	--	WD domain, G-beta repeat	--	M	Cell wall/membrane/envelope biogenesis	hypothetical protein CHLRE_07g347900v5 [Chlamydomonas reinhardtii]
gene-CHLRE_16g666576v5	160	110	156	564	331	469	0.629139	0.367623	0.54118	1.86438	1.17249	1.41107	0.00146968	1.00043	up	--	--	--	--	--	--	--	--	--	--	--	hypothetical protein CHLRE_16g666576v5 [Chlamydomonas reinhardtii]
gene-CHLRE_17g742550v5	620	582	577	2182	1515	1998	9.11513	7.25108	7.4424	26.8882	20.0066	22.4027	2.5518e-07	1.01615	up	--	--	--	--	--	--	--	--	--	--	--	predicted protein [Chlamydomonas reinhardtii]
gene-CHLRE_06g309800v5	389	412	488	218	216	368	0.502809	0.450869	0.554031	0.235151	0.250541	0.362517	3.44027e-07	-1.34613	down	--	--	Cellular Component: integral component of membrane (GO:0016021);; Molecular Function: ubiquitin binding (GO:0043130);; Biological Process: positive regulation of protein deubiquitination (GO:1903003);;	--	--	--	--	--	--	S	Function unknown	hypothetical protein CHLRE_06g309800v5 [Chlamydomonas reinhardtii]
gene-CHLRE_10g462350v5	3136	3047	2438	1681	1377	2129	13.8921	11.4382	9.48513	6.2381	5.47578	7.18879	3.9067e-14	-1.39148	down	[T]	Signal transduction mechanisms	Molecular Function: protein kinase activity (GO:0004672);; Molecular Function: ATP binding (GO:0005524);; Cellular Component: cytoplasm (GO:0005737);; Biological Process: signal transduction (GO:0007165);; Cellular Component: integral component of membrane (GO:0016021);;	K04419|8.4e-279|cre:CHLREDRAFT_168263|K04419 mitogen-activated protein kinase kinase kinase 11 [EC:2.7.11.25] | (RefSeq) predicted protein	--	[T]	Signal transduction mechanisms	Protein kinase domain	Serine/threonine-protein kinase EDR1 OS=Arabidopsis thaliana OX=3702 GN=EDR1 PE=1 SV=1	T	Signal transduction mechanisms	hypothetical protein CHLRE_10g462350v5 [Chlamydomonas reinhardtii]
gene-CHLRE_12g490800v5	532	531	454	82	48	129	1.72244	1.45469	1.29072	0.219738	0.137636	0.31756	9.63158e-28	-3.20161	down	[T]	Signal transduction mechanisms	Molecular Function: protein kinase activity (GO:0004672);; Molecular Function: ATP binding (GO:0005524);; Cellular Component: integral component of membrane (GO:0016021);;	K04419|1.0e-44|cre:CHLREDRAFT_168263|K04419 mitogen-activated protein kinase kinase kinase 11 [EC:2.7.11.25] | (RefSeq) predicted protein	--	[T]	Signal transduction mechanisms	Protein tyrosine and serine/threonine kinase	Serine/threonine-protein kinase CTR1 OS=Arabidopsis thaliana OX=3702 GN=CTR1 PE=1 SV=1	T	Signal transduction mechanisms	hypothetical protein CHLRE_12g490800v5 [Chlamydomonas reinhardtii]
gene-CHLRE_08g384100v5	168	144	128	626	378	793	1.03198	0.749238	0.690385	3.22987	2.09338	3.72568	2.55953e-06	1.32385	up	--	--	--	--	--	--	--	--	--	--	--	hypothetical protein CHLRE_08g384100v5 [Chlamydomonas reinhardtii]
gene-CHLRE_12g528000v5	90548	102461	93404	63490	44712	68477	1116.31	1070.46	1011.15	655.634	495.002	643.381	3.04437e-17	-1.35786	down	--	--	--	--	--	--	--	CBS domain	--	S	Function unknown	predicted protein [Chlamydomonas reinhardtii]
gene-CHLRE_09g388356v5	72	59	61	23	12	22	0.415397	0.290987	0.311286	0.110335	0.061141	0.096435	1.35237e-06	-2.33158	down	--	--	--	--	--	--	--	--	Tbc2 translation factor, chloroplastic OS=Chlamydomonas reinhardtii OX=3055 GN=TBC2 PE=1 SV=1	--	--	translation factor for chloroplast psbC mRNA [Chlamydomonas reinhardtii]
gene-CHLRE_17g744997v5	124	98	93	357	307	380	0.896082	0.601468	0.589304	2.16754	1.99516	2.10056	0.00015872	1.06488	up	[R]	General function prediction only	Molecular Function: oxidoreductase activity (GO:0016491);;	--	--	--	--	Pyridine nucleotide-disulphide oxidoreductase	--	S	Function unknown	hypothetical protein CHLRE_17g744997v5 [Chlamydomonas reinhardtii]
gene-CHLRE_02g145350v5	296	356	250	98	167	161	1.99473	2.03341	1.48115	0.548474	1.01036	0.823917	1.37398e-06	-1.67456	down	--	--	--	--	--	--	--	Nucleotide-diphospho-sugar transferase	--	--	--	hypothetical protein CHLRE_02g145350v5 [Chlamydomonas reinhardtii]
gene-CHLRE_06g278095v5	37	29	37	834	894	781	0.1459	0.097951	0.129819	2.84091	3.29336	2.43442	3.20024e-37	3.9165	up	[L]	Replication, recombination and repair	--	--	--	--	--	Dynamin family	--	S	Function unknown	hypothetical protein CHLRE_06g278095v5 [Chlamydomonas reinhardtii]
gene-CHLRE_12g494850v5	27629	35568	32840	14733	11840	17144	575.445	627.771	600.598	257.023	221.436	272.117	1.42026e-25	-1.78906	down	[F]	Nucleotide transport and metabolism	Molecular Function: adenylate kinase activity (GO:0004017);; Molecular Function: cytidylate kinase activity (GO:0004127);; Molecular Function: nucleoside diphosphate kinase activity (GO:0004550);; Molecular Function: ATP binding (GO:0005524);; Cellular Component: cytoplasm (GO:0005737);; Biological Process: purine nucleotide metabolic process (GO:0006163);; Biological Process: nucleoside diphosph…	K00939|4.0e-145|cre:CHLREDRAFT_194134|K00939 adenylate kinase [EC:2.7.4.3] | (RefSeq) ADK3; adenylate kinase 3	Purine metabolism (ko00230);; Thiamine metabolism (ko00730)	[F]	Nucleotide transport and metabolism	Adenylate kinase	Probable adenylate kinase 2, chloroplastic OS=Oryza sativa subsp. japonica OX=39947 GN=Os08g0109300 PE=2 SV=1	F	Nucleotide transport and metabolism	adenylate kinase 3 [Chlamydomonas reinhardtii]
gene-CHLRE_05g237800v5	14	20	0	267	322	264	0.074862	0.092385	0	1.2187	1.57569	1.09569	8.2753e-09	3.73927	up	[T]	Signal transduction mechanisms	Molecular Function: peptide receptor activity (GO:0001653);; Molecular Function: guanylate cyclase activity (GO:0004383);; Cellular Component: plasma membrane (GO:0005886);; Biological Process: cGMP biosynthetic process (GO:0006182);; Biological Process: signal transduction (GO:0007165);; Biological Process: receptor guanylyl cyclase signaling pathway (GO:0007168);; Cellular Component: integral c…	K01769|6.7e-46|vcn:VOLCADRAFT_89480|K01769 guanylate cyclase, other [EC:4.6.1.2] | (RefSeq) cyc3; guanylyl and adenylyl cyclase family member	Purine metabolism (ko00230)	[F]	Nucleotide transport and metabolism	Adenylate and Guanylate cyclase catalytic domain	--	T	Signal transduction mechanisms	hypothetical protein CHLRE_05g237800v5 [Chlamydomonas reinhardtii]
gene-CHLRE_02g099350v5	292	137	169	829	759	818	1.28852	0.509648	0.655196	3.06754	3.01231	2.75522	6.89509e-05	1.34397	up	--	--	Molecular Function: scavenger receptor activity (GO:0005044);; Cellular Component: membrane (GO:0016020);;	K06545|8.8e-07|vcn:VOLCADRAFT_79533|K06545 CD163 antigen | (RefSeq) hypothetical protein	--	--	--	Scavenger receptor cysteine-rich domain	--	--	--	hypothetical protein CHLRE_02g099350v5 [Chlamydomonas reinhardtii]
gene-CHLRE_11g468250v5	509	444	269	46	45	146	5.85428	4.32601	2.71465	0.439095	0.463704	1.28117	2.80745e-12	-2.99256	down	--	--	Cellular Component: integral component of membrane (GO:0016021);;	--	--	--	--	--	--	--	--	hypothetical protein CHLRE_11g468250v5 [Chlamydomonas reinhardtii]
gene-CHLRE_17g739650v5	3	0	0	125	443	122	0.0116	0	0	0.531975	2.01892	0.471644	1.35795e-13	6.16397	up	[V]	Defense mechanisms	Molecular Function: antiporter activity (GO:0015297);; Cellular Component: integral component of membrane (GO:0016021);; Molecular Function: xenobiotic transporter activity (GO:0042910);;	K20456|8.2e-10|smo:SELMODRAFT_417928|K20456 oxysterol-binding protein 1 | (RefSeq) hypothetical protein	--	[R]	General function prediction only	MatE	Protein DETOXIFICATION 45, chloroplastic OS=Arabidopsis thaliana OX=3702 GN=DTX45 PE=2 SV=2	V	Defense mechanisms	hypothetical protein CHLRE_17g739650v5 [Chlamydomonas reinhardtii]
gene-CHLRE_04g215000v5	51	99	157	20	20	18	0.570903	0.944485	1.55469	0.181981	0.198575	0.153433	7.88494e-08	-2.89097	down	[I]	Lipid transport and metabolism	Biological Process: lipid metabolic process (GO:0006629);; Cellular Component: integral component of membrane (GO:0016021);;	K09836|9.4e-199|cre:CHLREDRAFT_185186|K09836 beta-carotene/zeaxanthin 4-ketolase [EC:1.14.99.63 1.14.99.64] | (RefSeq) CBK1; beta-carotene ketolase	Carotenoid biosynthesis (ko00906)	--	--	Fatty acid desaturase	Beta-carotene ketolase OS=Haematococcus lacustris OX=44745 PE=2 SV=1	--	--	beta-carotene ketolase [Chlamydomonas reinhardtii]
gene-CHLRE_01g040350v5	402	394	391	266	168	343	2.23003	1.85143	1.90305	1.23584	0.835547	1.44794	3.43714e-07	-1.28445	down	[L]	Replication, recombination and repair	Molecular Function: endonuclease activity (GO:0004519);; Molecular Function: ATP binding (GO:0005524);; Biological Process: mismatch repair (GO:0006298);; Molecular Function: DNA-dependent ATPase activity (GO:0008094);; Molecular Function: mismatched DNA binding (GO:0030983);; Cellular Component: mismatch repair complex (GO:0032300);; Biological Process: negative regulation of DNA recombination (…	K07456|2.3e-57|cre:CHLREDRAFT_146253|K07456 DNA mismatch repair protein MutS2 | (RefSeq) predicted protein	Mismatch repair (ko03430)	--	--	MutS domain V	--	L	Replication, recombination and repair	hypothetical protein CHLRE_01g040350v5 [Chlamydomonas reinhardtii]
gene-CHLRE_07g344050v5	217	152	213	602	698	963	1.01236	0.598152	0.869301	2.35237	2.92396	3.4263	5.11476e-06	1.28249	up	--	--	Biological Process: endonucleolytic cleavage to generate mature 5'-end of SSU-rRNA from (SSU-rRNA, 5.8S rRNA, LSU-rRNA) (GO:0000472);; Biological Process: endonucleolytic cleavage in 5'-ETS of tricistronic rRNA transcript (SSU-rRNA, 5.8S rRNA, LSU-rRNA) (GO:0000480);; Cellular Component: nucleolus (GO:0005730);; Cellular Component: 90S preribosome (GO:0030686);; Cellular Component: small-subunit …	K14555|2.4e-252|vcn:VOLCADRAFT_70607|K14555 U3 small nucleolar RNA-associated protein 13 | (RefSeq) hypothetical protein	Ribosome biogenesis in eukaryotes (ko03008)	[A]	RNA processing and modification	WD domain, G-beta repeat	Guanine nucleotide-binding protein subunit beta-like protein A OS=Oryza sativa subsp. japonica OX=39947 GN=RACK1A PE=1 SV=1	A	RNA processing and modification	hypothetical protein CHLRE_07g344050v5 [Chlamydomonas reinhardtii]
gene-CHLRE_03g153850v5	583	726	605	404	258	583	7.30616	7.71809	6.66083	4.24344	2.90172	5.5679	7.56607e-07	-1.30026	down	--	--	--	K20628|7.1e-15|dcr:108196118|K20628 expansin | (RefSeq) expansin-A1-like	--	--	--	Lytic transglycolase	Expansin-A12 OS=Arabidopsis thaliana OX=3702 GN=EXPA12 PE=2 SV=1	--	--	hypothetical protein CHLRE_03g153850v5 [Chlamydomonas reinhardtii]
gene-CHLRE_03g148450v5	395	419	277	313	147	386	2.57071	2.31008	1.58402	1.7074	0.860286	1.91527	0.00231116	-1.04812	down	[I]	Lipid transport and metabolism	Molecular Function: fatty-acyl-CoA binding (GO:0000062);; Cellular Component: cytosol (GO:0005829);; Biological Process: fatty acid metabolic process (GO:0006631);; Biological Process: acyl-CoA metabolic process (GO:0006637);; Molecular Function: long-chain fatty acyl-CoA binding (GO:0036042);; Molecular Function: acyl-CoA hydrolase activity (GO:0047617);;	K12417|1.6e-68|apro:F751_3063|K12417 acyl-CoA thioesteraes 11 [EC:3.1.2.-] | (RefSeq) Acyl-coenzyme A thioesterase 11	--	--	--	Thioesterase superfamily	--	I	Lipid transport and metabolism	hypothetical protein CHLRE_03g148450v5 [Chlamydomonas reinhardtii]
gene-CHLRE_12g498000v5	528	1219	1229	4579	4173	3796	3.57657	7.0043	7.31572	26.0159	25.4219	19.6187	5.3614e-05	1.41947	up	--	--	--	--	--	--	--	--	--	--	--	hypothetical protein CHLRE_12g498000v5 [Chlamydomonas reinhardtii]
gene-CHLRE_03g165976v5	6	44	10	753	435	923	0.226649	1.48859	0.321205	25.3768	15.7153	28.3072	4.78488e-15	4.22263	up	--	--	--	--	--	--	--	--	--	--	--	hypothetical protein CHLRE_03g165976v5 [Chlamydomonas reinhardtii]
gene-CHLRE_16g692500v5	493	391	376	1362	2937	1968	2.08543	1.4022	1.39657	4.82958	11.1705	6.35047	4.29962e-06	1.68687	up	--	--	Molecular Function: DNA binding (GO:0003677);; Cellular Component: nucleus (GO:0005634);; Cellular Component: host cell nucleus (GO:0042025);;	K20641|7.8e-06|cvr:CHLNCDRAFT_59250|K20641 Rho GTPase-activating protein 20 | (RefSeq) hypothetical protein	--	--	--	SBP domain	Squamosa promoter-binding-like protein 9 OS=Arabidopsis thaliana OX=3702 GN=SPL9 PE=2 SV=2	--	--	hypothetical protein CHLRE_16g692500v5 [Chlamydomonas reinhardtii]
gene-CHLRE_02g104150v5	95	83	79	784	826	858	0.286416	0.213856	0.2084	1.99465	2.25316	1.98722	1.15e-24	2.59871	up	--	--	--	K20478|8.6e-268|vcn:VOLCADRAFT_97975|K20478 golgin subfamily B member 1 | (RefSeq) hypothetical protein	--	--	--	--	--	--	--	hypothetical protein CHLRE_02g104150v5 [Chlamydomonas reinhardtii]
gene-CHLRE_03g212977v5	123	176	125	556	306	857	0.609049	0.743739	0.54405	2.31991	1.36897	3.25597	0.000230694	1.28492	up	--	--	Molecular Function: transcription cofactor activity (GO:0003712);; Molecular Function: histone acetyltransferase activity (GO:0004402);; Biological Process: regulation of transcription, DNA-templated (GO:0006355);; Molecular Function: zinc ion binding (GO:0008270);; Cellular Component: host cell nucleus (GO:0042025);;	K04498|5.2e-15|egr:104450723|K04498 E1A/CREB-binding protein [EC:2.3.1.48] | (RefSeq) histone acetyltransferase HAC1 isoform X1	--	--	--	TAZ zinc finger	--	--	--	hypothetical protein CHLRE_03g212977v5 [Chlamydomonas reinhardtii]
gene-CHLRE_10g429750v5	2532	2511	2781	253	242	202	5.60041	4.70564	5.40081	0.46842	0.480321	0.338968	7.70396e-67	-4.07327	down	[T]	Signal transduction mechanisms	Cellular Component: integral component of membrane (GO:0016021);; Biological Process: regulation of conjugation (GO:0046999);;	--	--	--	--	PAS domain	--	I	Lipid transport and metabolism	hypothetical protein CHLRE_10g429750v5 [Chlamydomonas reinhardtii]
gene-CHLRE_17g717400v5	27	13	7	124	83	195	0.198443	0.081725	0.042113	0.779549	0.557563	1.12015	6.87247e-05	2.27135	up	--	--	Molecular Function: molecular_function (GO:0003674);; Molecular Function: catalytic activity (GO:0003824);; Cellular Component: cellular_component (GO:0005575);; Cellular Component: intracellular (GO:0005622);; Cellular Component: cell (GO:0005623);; Cellular Component: cytoplasm (GO:0005737);; Cellular Component: mitochondrion (GO:0005739);; Biological Process: nucleobase-containing compound met…	K00791|3.7e-71|cre:CHLREDRAFT_180720|K00791 tRNA dimethylallyltransferase [EC:2.5.1.75] | (RefSeq) predicted protein	--	--	--	--	--	J	Translation, ribosomal structure and biogenesis	hypothetical protein CHLRE_17g717400v5 [Chlamydomonas reinhardtii]
gene-CHLRE_11g481150v5	2882	2572	1865	359	382	549	9.34622	7.06939	5.31017	0.973279	1.11153	1.35499	2.54931e-40	-3.13339	down	--	--	--	--	--	--	--	--	--	--	--	hypothetical protein CHLRE_11g481150v5 [Chlamydomonas reinhardtii]
gene-CHLRE_06g286250v5	103	83	123	272	308	714	1.43125	0.971826	1.49959	3.17729	3.85729	7.60123	0.000803713	1.32656	up	--	--	Cellular Component: integral component of membrane (GO:0016021);;	K15111|7.3e-167|cre:CHLREDRAFT_149418|K15111 solute carrier family 25 (mitochondrial S-adenosylmethionine transporter), member 26 | (RefSeq) MSCP1; mitochondrial substrate carrier protein	--	[C]	Energy production and conversion	Mitochondrial carrier protein	S-adenosylmethionine carrier 1, chloroplastic/mitochondrial OS=Arabidopsis thaliana OX=3702 GN=SAMC1 PE=1 SV=1	C	Energy production and conversion	hypothetical protein CHLRE_06g286250v5 [Chlamydomonas reinhardtii]
gene-CHLRE_03g202113v5	1946	2055	1991	866	585	1264	23.256	20.8116	20.8834	8.66848	6.26826	11.5073	1.20019e-16	-1.82026	down	[F]	Nucleotide transport and metabolism	Molecular Function: phosphoribosylaminoimidazolesuccinocarboxamide synthase activity (GO:0004639);; Biological Process: 'de novo' IMP biosynthetic process (GO:0006189);; Cellular Component: chloroplast (GO:0009507);; Cellular Component: chloroplast stroma (GO:0009570);;	K01923|2.1e-216|cre:CHLREDRAFT_193566|K01923 phosphoribosylaminoimidazole-succinocarboxamide synthase [EC:6.3.2.6] | (RefSeq) phosphoribosylaminoimidazolesuccinocarboxamide synthase	Purine metabolism (ko00230)	[F]	Nucleotide transport and metabolism	SAICAR synthetase	Phosphoribosylaminoimidazole-succinocarboxamide synthase, chloroplastic OS=Arabidopsis thaliana OX=3702 GN=PUR7 PE=2 SV=2	F	Nucleotide transport and metabolism	phosphoribosylaminoimidazolesuccinocarboxamide synthase [Chlamydomonas reinhardtii]
gene-CHLRE_08g384600v5	178	227	110	39	59	30	1.02703	1.11096	0.555398	0.186657	0.303363	0.128225	1.28963e-07	-2.49546	down	[I]	Lipid transport and metabolism	--	--	--	[R]	General function prediction only	Alpha/beta hydrolase family	--	S	Function unknown	hypothetical protein CHLRE_08g384600v5 [Chlamydomonas reinhardtii]
gene-CHLRE_03g176833v5	1108	1567	1823	17823	8000	11075	13.8435	16.5926	19.9949	186.558	89.7717	105.467	5.59534e-14	2.33494	up	[Z]	Cytoskeleton	--	K10355|1.4e-143|thj:104815442|K10355 actin, other eukaryote | (RefSeq) actin-2	--	[Z]	Cytoskeleton	Actin	Actin OS=Mesostigma viride OX=41882 PE=3 SV=1	Z	Cytoskeleton	actin-like protein [Chlamydomonas reinhardtii]
gene-CHLRE_17g711503v5	177	149	101	31	38	55	1.53747	1.09621	0.772191	0.22024	0.295803	0.362237	2.36037e-09	-2.37884	down	--	--	--	--	--	--	--	--	--	--	--	hypothetical protein CHLRE_17g711503v5 [Chlamydomonas reinhardtii]
gene-CHLRE_01g032800v5	327	437	382	297	110	324	2.38783	2.70153	2.44689	1.81533	0.716445	1.80212	0.000232479	-1.32758	down	--	--	Molecular Function: magnesium ion transmembrane transporter activity (GO:0015095);; Biological Process: magnesium ion transport (GO:0015693);; Cellular Component: integral component of membrane (GO:0016021);;	K16075|2.5e-33|mng:MNEG_5514|K16075 magnesium transporter | (RefSeq) hypothetical protein	--	[P]	Inorganic ion transport and metabolism	--	Magnesium transporter MRS2-B OS=Oryza sativa subsp. indica OX=39946 GN=MRS2-B PE=3 SV=1	C	Energy production and conversion	hypothetical protein CHLRE_01g032800v5 [Chlamydomonas reinhardtii]
gene-CHLRE_06g278098v5	14218	18119	15726	2477	1535	2497	92.4538	99.8425	89.7916	13.4866	8.95896	12.3713	2.24865e-74	-3.53168	down	[I]	Lipid transport and metabolism	Molecular Function: methylcrotonoyl-CoA carboxylase activity (GO:0004485);; Molecular Function: ATP binding (GO:0005524);; Cellular Component: mitochondrion (GO:0005739);; Molecular Function: CoA carboxylase activity (GO:0016421);; Molecular Function: metal ion binding (GO:0046872);;	K01968|1.4e-177|csl:COCSUDRAFT_20113|K01968 3-methylcrotonyl-CoA carboxylase alpha subunit [EC:6.4.1.4] | (RefSeq) biotin carboxylase	Valine, leucine and isoleucine degradation (ko00280)	[IE]	Lipid transport and metabolism;; Amino acid transport and metabolism	Carbamoyl-phosphate synthase L chain, ATP binding domain	Methylcrotonoyl-CoA carboxylase subunit alpha, mitochondrial OS=Oryza sativa subsp. japonica OX=39947 GN=MCCA PE=2 SV=2	--	--	hypothetical protein CHLRE_06g278098v5 [Chlamydomonas reinhardtii]
gene-CHLRE_06g280475v5	42	29	10	1874	1589	1555	0.205079	0.118645	0.040012	7.72271	7.01896	5.82982	8.30069e-42	5.18415	up	--	--	Molecular Function: nucleic acid binding (GO:0003676);; Molecular Function: calcium activated cation channel activity (GO:0005227);; Cellular Component: plasma membrane (GO:0005886);; Cellular Component: integral component of membrane (GO:0016021);;	K10408|2.7e-103|mng:MNEG_0490|K10408 dynein heavy chain, axonemal | (RefSeq) Dynein heavy chain 6, axonemal	--	--	--	RNA recognition motif. (a.k.a. RRM, RBD, or RNP domain)	--	--	--	hypothetical protein CHLRE_06g280475v5 [Chlamydomonas reinhardtii]
gene-CHLRE_12g551977v5	0	10	0	83	119	88	0	0.05854	0	0.512465	0.791721	0.495752	4.3154e-05	3.62817	up	--	--	--	--	--	--	--	Pherophorin	--	--	--	hypothetical protein CHLRE_12g551977v5 [Chlamydomonas reinhardtii]
gene-CHLRE_03g155300v5	770	623	707	13633	12011	14427	5.19633	3.56234	4.19382	77.1379	72.8597	74.2735	2.14109e-91	3.58559	up	--	--	--	--	--	--	--	Pherophorin	--	--	--	hypothetical protein CHLRE_03g155300v5 [Chlamydomonas reinhardtii]
gene-CHLRE_03g178950v5	0	0	0	125	65	78	0	0	0	0.713159	0.395065	0.404393	2.95703e-10	6.30122	up	[S]	Function unknown	Biological Process: double-strand break repair via homologous recombination (GO:0000724);; Molecular Function: nucleic acid binding (GO:0003676);; Molecular Function: ATP binding (GO:0005524);; Cellular Component: nucleus (GO:0005634);; Cellular Component: chromosome (GO:0005694);; Cellular Component: cytoplasm (GO:0005737);; Biological Process: DNA unwinding involved in DNA replication (GO:00062…	K10901|1.8e-150|vcn:VOLCADRAFT_103112|K10901 bloom syndrome protein [EC:3.6.4.12] | (RefSeq) hypothetical protein	Homologous recombination (ko03440)	[L]	Replication, recombination and repair	DEAD/DEAH box helicase	ATP-dependent DNA helicase Q-like 1 OS=Arabidopsis thaliana OX=3702 GN=RECQL1 PE=2 SV=1	L	Replication, recombination and repair	hypothetical protein CHLRE_03g178950v5 [Chlamydomonas reinhardtii]
gene-CHLRE_15g641875v5	15	18	7	163	114	265	0.242909	0.239359	0.100241	2.2271	1.66987	3.29432	1.61504e-09	2.93979	up	[H]	Coenzyme transport and metabolism	Molecular Function: methyltransferase activity (GO:0008168);;	K17803|1.1e-80|vcn:VOLCADRAFT_106854|K17803 methyltransferase OMS1, mitochondrial [EC:2.1.1.-] | (RefSeq) hypothetical protein	--	--	--	Methyltransferase domain	--	Q	Secondary metabolites biosynthesis, transport and catabolism	hypothetical protein CHLRE_15g641875v5 [Chlamydomonas reinhardtii]
gene-CHLRE_05g241450v5	131	144	104	14	14	59	1.21796	1.13825	0.852523	0.107686	0.115058	0.419442	3.48421e-07	-2.72345	down	[U]	Intracellular trafficking, secretion, and vesicular transport	Molecular Function: GTPase activity (GO:0003924);; Molecular Function: signal recognition particle binding (GO:0005047);; Molecular Function: GTP binding (GO:0005525);; Biological Process: protein targeting (GO:0006605);; Biological Process: SRP-dependent cotranslational protein targeting to membrane (GO:0006614);; Cellular Component: membrane (GO:0016020);;	K03110|1.7e-181|cre:CHLREDRAFT_105469|K03110 fused signal recognition particle receptor | (RefSeq) FTSY; chloroplast SRP receptor	Protein export (ko03060)	[U]	Intracellular trafficking, secretion, and vesicular transport	SRP54-type protein, GTPase domain	Cell division protein FtsY homolog, chloroplastic OS=Arabidopsis thaliana OX=3702 GN=CPFTSY PE=1 SV=2	U	Intracellular trafficking, secretion, and vesicular transport	hypothetical protein CHLRE_05g241450v5 [Chlamydomonas reinhardtii]
gene-CHLRE_02g117175v5	95	158	112	2244	7595	1830	0.808822	1.13932	0.836108	16.0386	58.2099	11.9017	8.00586e-08	4.03139	up	--	--	--	--	--	--	--	--	--	--	--	hypothetical protein CHLRE_02g117175v5 [Chlamydomonas reinhardtii]
gene-CHLRE_13g578012v5	2007	2544	2264	1794	1057	1614	20.71	22.2521	20.5225	15.5095	9.79586	12.6972	7.99856e-09	-1.26625	down	[S]	Function unknown	--	--	--	--	--	Domain of unknown function (DUF1802)	--	H	Coenzyme transport and metabolism	hypothetical protein CHLRE_13g578012v5 [Chlamydomonas reinhardtii]
gene-CHLRE_01g055420v5	6255	5519	5586	1780	1580	2478	56.9868	42.6104	44.6809	13.5829	12.9199	17.1993	2.07501e-39	-2.2302	down	--	--	Cellular Component: protein phosphatase type 2A complex (GO:0000159);; Cellular Component: cytosol (GO:0005829);; Molecular Function: protein phosphatase regulator activity (GO:0019888);; Biological Process: peptidyl-serine dephosphorylation (GO:0070262);;	K04354|9.0e-281|cre:CHLREDRAFT_185509|K04354 serine/threonine-protein phosphatase 2A regulatory subunit B | (RefSeq) PP2A1; PP2A-twin subunit	mRNA surveillance pathway (ko03015)	[T]	Signal transduction mechanisms	WD domain, G-beta repeat	Serine/threonine protein phosphatase 2A 55 kDa regulatory subunit B alpha isoform OS=Oryza sativa subsp. japonica OX=39947 GN=Os06g0563300 PE=2 SV=2	T	Signal transduction mechanisms	PP2A-twin subunit [Chlamydomonas reinhardtii]
gene-CHLRE_08g367150v5	34	24	34	77	181	327	0.305322	0.184162	0.272245	0.58482	1.48412	2.28429	0.0005345	1.88833	up	[G]	Carbohydrate transport and metabolism	Cellular Component: integral component of membrane (GO:0016021);; Molecular Function: transmembrane transporter activity (GO:0022857);;	--	--	--	--	Major Facilitator Superfamily	--	S	Function unknown	hypothetical protein CHLRE_08g367150v5 [Chlamydomonas reinhardtii]
gene-CHLRE_03g144164v5	981	1250	1122	1057	535	951	11.762	12.7036	11.8059	10.6099	5.75395	8.68782	3.69307e-05	-1.06405	down	[OK]	Posttranslational modification, protein turnover, chaperones;; Transcription	Molecular Function: metalloendopeptidase activity (GO:0004222);; Cellular Component: integral component of membrane (GO:0016021);;	--	--	--	--	Peptidase family M50	Membrane metalloprotease ARASP, chloroplastic OS=Arabidopsis thaliana OX=3702 GN=ARASP PE=2 SV=1	M	Cell wall/membrane/envelope biogenesis	intramembrane metalloprotease [Chlamydomonas reinhardtii]
gene-CHLRE_03g163150v5	921	1065	1071	768	414	994	4.91687	4.81999	5.02529	3.43574	1.9846	4.047	9.65121e-06	-1.17644	down	[S]	Function unknown	Biological Process: L-arabinose metabolic process (GO:0046373);; Molecular Function: alpha-L-arabinofuranosidase activity (GO:0046556);;	K09955|0.0e+00|cre:CHLREDRAFT_188291|K09955 uncharacterized protein | (RefSeq) predicted protein	--	--	--	Beta-L-arabinofuranosidase, GH127	--	S	Function unknown	hypothetical protein CHLRE_03g163150v5 [Chlamydomonas reinhardtii]
gene-CHLRE_13g590400v5	0	0	5	2730	5245	2860	0	0	0.041392	24.0836	49.6054	22.9589	1.77876e-13	7.50196	up	--	--	Cellular Component: cytoplasm (GO:0005737);; Biological Process: protein folding (GO:0006457);; Biological Process: developmental process (GO:0032502);; Molecular Function: unfolded protein binding (GO:0051082);;	--	--	--	--	CS domain	--	S	Function unknown	predicted protein [Chlamydomonas reinhardtii]
gene-CHLRE_10g449000v5	61	56	42	192	176	355	0.919667	0.711086	0.548387	2.42274	2.37699	4.0796	9.16505e-05	1.46381	up	--	--	--	--	--	--	--	--	--	--	--	hypothetical protein CHLRE_10g449000v5 [Chlamydomonas reinhardtii]
gene-CHLRE_05g245158v5	3434	6519	6798	4292	3628	4912	30.3599	48.8495	52.7837	31.7876	28.8044	33.1005	0.000407147	-1.02958	down	[P]	Inorganic ion transport and metabolism	Molecular Function: ATP binding (GO:0005524);; Molecular Function: ATPase activity (GO:0016887);;	K01551|2.3e-248|cre:CHLREDRAFT_132949|K01551 arsenite/tail-anchored protein-transporting ATPase [EC:7.3.2.7 7.3.-.-] | (RefSeq) arsenite translocating ATPase-like protein	--	[P]	Inorganic ion transport and metabolism	Anion-transporting ATPase	ATPase ARSA1 OS=Chlamydomonas reinhardtii OX=3055 GN=ARSA1 PE=1 SV=2	P	Inorganic ion transport and metabolism	hypothetical protein CHLRE_05g245158v5, partial [Chlamydomonas reinhardtii]
gene-CHLRE_05g240533v5	214	271	279	1114	487	1247	1.75947	1.89057	2.01447	7.68781	3.60229	7.82784	0.000248045	1.17688	up	--	--	Cellular Component: ubiquitin ligase complex (GO:0000151);; Biological Process: protein polyubiquitination (GO:0000209);; Cellular Component: cytoplasm (GO:0005737);; Biological Process: ubiquitin-dependent protein catabolic process (GO:0006511);; Cellular Component: integral component of membrane (GO:0016021);; Molecular Function: ubiquitin conjugating enzyme binding (GO:0031624);; Biological Pr…	K11975|2.8e-17|jcu:105638025|K11975 E3 ubiquitin-protein ligase RNF144 [EC:2.3.2.31] | (RefSeq) ATP-dependent RNA helicase DEAH12, chloroplastic	--	--	--	IBR domain, a half RING-finger domain	--	O	Posttranslational modification, protein turnover, chaperones	hypothetical protein CHLRE_05g240533v5 [Chlamydomonas reinhardtii]
gene-CHLRE_16g652600v5	197	351	332	178	66	234	2.639	4.00083	3.92116	1.99741	0.786571	2.39625	0.000234359	-1.55525	down	--	--	Cellular Component: integral component of membrane (GO:0016021);;	--	--	--	--	--	--	--	--	hypothetical protein CHLRE_16g652600v5 [Chlamydomonas reinhardtii]
gene-CHLRE_08g383950v5	1132	1000	716	587	373	473	10.1459	7.58885	5.63379	4.40508	2.99728	3.22492	1.05948e-09	-1.62321	down	--	--	--	--	--	--	--	Ankyrin repeats (many copies)	--	--	--	hypothetical protein CHLRE_08g383950v5 [Chlamydomonas reinhardtii]
gene-CHLRE_24g756047v5	110	111	120	60	32	102	0.577391	0.494103	0.552658	0.26402	0.150324	0.406527	0.000511479	-1.48467	down	--	--	--	--	--	--	--	--	--	--	--	hypothetical protein CHLRE_24g756047v5, partial [Chlamydomonas reinhardtii]
gene-CHLRE_09g409850v5	311	408	449	1940	1841	1901	6.9165	7.67655	8.77016	36.1477	36.7686	32.2327	1.38319e-11	1.62918	up	--	--	--	--	--	--	--	--	--	--	--	predicted protein [Chlamydomonas reinhardtii]
gene-CHLRE_10g435800v5	71499	82697	74700	42802	40266	48533	795.007	779.235	729.352	398.638	402.061	411.267	1.21083e-18	-1.43932	down	[M]	Cell wall/membrane/envelope biogenesis	Molecular Function: RNA binding (GO:0003723);; Molecular Function: catalytic activity (GO:0003824);; Cellular Component: cytosol (GO:0005829);; Biological Process: rRNA processing (GO:0006364);;	K05605|4.0e-24|han:110892672|K05605 3-hydroxyisobutyryl-CoA hydrolase [EC:3.1.2.4] | (RefSeq) 3-hydroxyisobutyryl-CoA hydrolase 1-like	Valine, leucine and isoleucine degradation (ko00280);; beta-Alanine metabolism (ko00410);; Propanoate metabolism (ko00640);; Carbon metabolism (ko01200)	--	--	NAD dependent epimerase/dehydratase family	Chloroplast stem-loop binding protein of 41 kDa b, chloroplastic OS=Arabidopsis thaliana OX=3702 GN=CSP41B PE=1 SV=1	S	Function unknown	chloroplast stem-loop-binding protein [Chlamydomonas reinhardtii]
gene-CHLRE_12g558550v5	207	165	152	74	44	73	2.10683	1.42278	1.36028	0.627686	0.39855	0.560934	2.62812e-10	-2.08653	down	[HR]	Coenzyme transport and metabolism;; General function prediction only	Molecular Function: catalytic activity (GO:0003824);;	K13699|9.6e-06|gsl:Gasu_11290|K13699 abhydrolase domain-containing protein 5 [EC:2.3.1.51] | (RefSeq) hydrolase, alpha/beta fold family protein	--	[R]	General function prediction only	Alpha/beta hydrolase family	--	S	Function unknown	hypothetical protein CHLRE_12g558550v5 [Chlamydomonas reinhardtii]
gene-CHLRE_09g402923v5	1972	2123	1804	131	203	231	18.5812	16.954	14.923	1.0329	1.71153	1.65826	1.89464e-54	-3.97915	down	--	--	--	K11718|2.0e-80|vcn:VOLCADRAFT_105823|K11718 UDP-glucose:glycoprotein glucosyltransferase [EC:2.4.1.-] | (RefSeq) hypothetical protein	Protein processing in endoplasmic reticulum (ko04141)	--	--	--	--	--	--	hypothetical protein CHLRE_09g402923v5 [Chlamydomonas reinhardtii]
gene-CHLRE_17g711350v5	14	18	18	70	177	211	0.089249	0.101826	0.107052	0.393813	1.07721	1.09078	9.64777e-06	2.42429	up	--	--	Molecular Function: protein dimerization activity (GO:0046983);;	--	--	--	--	Domain of unknown function (DUF4371)	--	--	--	hypothetical protein CHLRE_17g698299v5 [Chlamydomonas reinhardtii]
gene-CHLRE_12g526150v5	28	19	21	239	152	261	0.26587	0.150144	0.17207	1.90768	1.30113	1.8933	4.36272e-11	2.52204	up	[T]	Signal transduction mechanisms	Molecular Function: protein kinase activity (GO:0004672);; Molecular Function: protein serine/threonine kinase activity (GO:0004674);; Molecular Function: ATP binding (GO:0005524);; Cellular Component: nucleus (GO:0005634);;	--	--	--	--	Protein kinase domain	--	T	Signal transduction mechanisms	hypothetical protein CHLRE_12g526150v5 [Chlamydomonas reinhardtii]
gene-CHLRE_03g202202v5	609	572	536	304	191	430	2.88849	2.3032	2.23084	1.2075	0.812405	1.55273	8.94986e-10	-1.56892	down	[R]	General function prediction only	Biological Process: cyclic nucleotide biosynthetic process (GO:0009190);; Cellular Component: integral component of membrane (GO:0016021);; Biological Process: intracellular signal transduction (GO:0035556);;	K20777|9.0e-11|cre:CHLREDRAFT_142979|K20777 exonuclease 3'-5' domain-containing protein 2 [EC:3.1.11.1] | (RefSeq) predicted protein	--	--	--	Adenylate and Guanylate cyclase catalytic domain	--	T	Signal transduction mechanisms	hypothetical protein CHLRE_03g202202v5 [Chlamydomonas reinhardtii]
gene-CHLRE_10g464650v5	1932	2897	2382	1541	847	1815	32.0135	40.6935	34.6651	21.385	12.5948	22.9238	2.24576e-08	-1.45291	down	--	--	Cellular Component: integral component of membrane (GO:0016021);;	K14790|9.9e-21|csl:COCSUDRAFT_83554|K14790 nucleolar protein 9 | (RefSeq) hypothetical protein	--	--	--	Domain of unknown function (DUF3783)	--	S	Function unknown	transmembrane protein [Chlamydomonas reinhardtii]
gene-CHLRE_07g331962v5	2752	2877	2713	1713	1187	1992	37.5394	33.261	32.4934	19.5699	14.537	20.7095	6.43963e-17	-1.43638	down	--	--	--	--	--	--	--	--	--	--	--	hypothetical protein CHLRE_07g331962v5 [Chlamydomonas reinhardtii]
gene-CHLRE_01g031250v5	1321	1440	1168	143	117	213	25.9786	24.0027	20.1734	2.35597	2.05786	3.1875	1.22513e-66	-3.70053	down	--	--	--	--	--	--	--	Protein of unknown function (DUF1279)	--	S	Function unknown	predicted protein [Chlamydomonas reinhardtii]
gene-CHLRE_03g206000v5	86	69	49	381	231	415	1.28526	0.867998	0.640529	4.78854	3.11364	4.74693	1.55864e-06	1.62489	up	[R]	General function prediction only	Biological Process: negative regulation of protein phosphorylation (GO:0001933);; Molecular Function: protein kinase inhibitor activity (GO:0004860);; Cellular Component: polysome (GO:0005844);; Molecular Function: ribosome binding (GO:0043022);; Biological Process: regulation of eIF2 alpha phosphorylation by amino acid starvation (GO:0060733);; Biological Process: positive regulation of translat…	--	--	[S]	Function unknown	Uncharacterized protein family UPF0029	--	S	Function unknown	hypothetical protein CHLRE_03g206000v5 [Chlamydomonas reinhardtii]
gene-CHLRE_10g455600v5	24	17	12	525	398	582	0.135972	0.08071	0.056537	2.50557	2.03457	2.52409	1.49566e-33	4.08087	up	[L]	Replication, recombination and repair	Biological Process: mitotic cell cycle (GO:0000278);; Cellular Component: nuclear chromosome, telomeric region (GO:0000784);; Molecular Function: chromatin binding (GO:0003682);; Molecular Function: DNA replication origin binding (GO:0003688);; Molecular Function: ATP binding (GO:0005524);; Cellular Component: nuclear origin of replication recognition complex (GO:0005664);; Biological Process: DN…	K02603|0.0e+00|cre:CHLREDRAFT_143060|K02603 origin recognition complex subunit 1 | (RefSeq) ORC1; origin recognition complex subunit 1	--	[L]	Replication, recombination and repair	PHD-finger	Origin of replication complex subunit 1B OS=Arabidopsis thaliana OX=3702 GN=ORC1B PE=1 SV=1	L	Replication, recombination and repair	hypothetical protein CHLRE_10g455600v5 [Chlamydomonas reinhardtii]
gene-CHLRE_14g621501v5	24	31	20	132	158	196	0.236236	0.594059	0.203427	1.76487	1.45382	1.47202	1.66679e-06	1.99006	up	--	--	--	--	--	--	--	--	--	--	--	hypothetical protein CHLRE_14g621501v5 [Chlamydomonas reinhardtii]
gene-CHLRE_12g501752v5	274	254	186	195	132	189	3.23711	2.53859	1.92565	1.92742	1.3947	1.70154	0.000166116	-1.11303	down	--	--	--	--	--	--	--	--	--	--	--	hypothetical protein CHLRE_12g501752v5 [Chlamydomonas reinhardtii]
gene-CHLRE_10g429400v5	71	75	35	265	189	295	0.269533	0.241941	0.116296	0.851317	0.650024	0.861772	0.000505611	1.35199	up	--	--	--	--	--	--	--	--	--	--	--	hypothetical protein CHLRE_10g429400v5 [Chlamydomonas reinhardtii]
gene-CHLRE_04g219150v5	900	718	589	300	274	425	1.73327	1.17211	0.995392	0.483678	0.47363	0.623662	2.80124e-13	-1.79171	down	--	--	Cellular Component: integral component of membrane (GO:0016021);; Molecular Function: ubiquitin binding (GO:0043130);; Biological Process: positive regulation of protein deubiquitination (GO:1903003);;	--	--	--	--	--	--	--	--	hypothetical protein CHLRE_04g219150v5 [Chlamydomonas reinhardtii]
gene-CHLRE_12g528750v5	105198	126253	114146	82740	64447	81076	2358.14	2398.35	2246.82	1553.56	1297.32	1385.07	2.76135e-13	-1.24401	down	[J]	Translation, ribosomal structure and biogenesis	Biological Process: ribosomal large subunit assembly (GO:0000027);; Molecular Function: structural constituent of ribosome (GO:0003735);; Cellular Component: ribosome (GO:0005840);; Biological Process: translation (GO:0006412);; Cellular Component: large ribosomal subunit (GO:0015934);; Molecular Function: rRNA binding (GO:0019843);; Cellular Component: cytosolic large ribosomal subunit (GO:00226…	K02870|1.8e-87|cre:CHLREDRAFT_138697|K02870 large subunit ribosomal protein L12e | (RefSeq) RPL12; ribosomal protein L12	Ribosome (ko03010)	[J]	Translation, ribosomal structure and biogenesis	Ribosomal protein L11, N-terminal domain	60S ribosomal protein L12 (Fragment) OS=Chlamydomonas reinhardtii OX=3055 GN=RPL12 PE=2 SV=1	J	Translation, ribosomal structure and biogenesis	ribosomal protein L12 [Chlamydomonas reinhardtii]
gene-CHLRE_01g019150v5	63	78	84	319	166	330	0.547933	0.581233	0.645699	2.34862	1.3085	2.20799	0.00104514	1.14978	up	--	--	Biological Process: mitotic cell cycle (GO:0000278);; Cellular Component: spindle pole (GO:0000922);; Cellular Component: equatorial microtubule organizing center (GO:0000923);; Cellular Component: gamma-tubulin complex (GO:0000930);; Cellular Component: cytoplasm (GO:0005737);; Cellular Component: microtubule (GO:0005874);; Biological Process: cytoplasmic microtubule organization (GO:0031122);; …	K16571|0.0e+00|cre:CHLREDRAFT_146323|K16571 gamma-tubulin complex component 4 | (RefSeq) GCP4; gamma tubulin interacting protein	--	[Z]	Cytoskeleton	Gamma tubulin complex component C-terminal	Gamma-tubulin complex component 4 OS=Arabidopsis thaliana OX=3702 GN=GCP4 PE=2 SV=2	Z	Cytoskeleton	hypothetical protein CHLRE_01g019150v5 [Chlamydomonas reinhardtii]
gene-CHLRE_03g205100v5	95	113	116	0	8	11	1.06768	1.08636	1.14892	0	0.080742	0.09499	7.36488e-13	-4.422	down	--	--	--	--	--	--	--	--	--	--	--	hypothetical protein CHLREDRAFT_205770 [Chlamydomonas reinhardtii]
gene-CHLRE_21g752347v5	98	141	143	5	7	2	1.78659	2.17607	2.28605	0.069731	0.111273	0.021584	1.04111e-20	-5.08589	down	--	--	--	--	--	--	--	--	--	--	--	hypothetical protein CHLRE_21g752347v5 [Chlamydomonas reinhardtii]
gene-CHLRE_03g189400v5	229	511	663	2968	1773	2464	2.35105	4.46045	6.00004	25.6258	16.4099	19.3592	1.01773e-05	1.65839	up	[J]	Translation, ribosomal structure and biogenesis	Molecular Function: tRNA binding (GO:0000049);; Molecular Function: serine-tRNA ligase activity (GO:0004828);; Molecular Function: ATP binding (GO:0005524);; Cellular Component: cytosol (GO:0005829);; Biological Process: seryl-tRNA aminoacylation (GO:0006434);; Biological Process: response to cadmium ion (GO:0046686);;	K01875|3.4e-256|cre:CHLREDRAFT_206186|K01875 seryl-tRNA synthetase [EC:6.1.1.11] | (RefSeq) SERRS2; seryl-trna synthetase	Aminoacyl-tRNA biosynthesis (ko00970)	[J]	Translation, ribosomal structure and biogenesis	tRNA synthetase class II core domain (G, H, P, S and T)	Serine--tRNA ligase, cytoplasmic OS=Arabidopsis thaliana OX=3702 GN=At5g27470 PE=1 SV=1	J	Translation, ribosomal structure and biogenesis	seryl-trna synthetase [Chlamydomonas reinhardtii]
gene-CHLRE_16g648150v5	162	147	131	51	36	39	1.0919	0.836186	0.774421	0.286179	0.21344	0.198471	1.14839e-11	-2.39768	down	--	--	--	K22614|1.1e-40|cre:CHLREDRAFT_205703|K22614 NLR family CARD domain-containing protein 3 | (RefSeq) predicted protein	--	--	--	--	--	O	Posttranslational modification, protein turnover, chaperones	hypothetical protein CHLRE_16g648150v5 [Chlamydomonas reinhardtii]
gene-CHLRE_17g707050v5	294	348	285	863	1344	1026	2.9308	2.94249	2.49392	7.21521	12.049	7.8092	0.000222452	1.17774	up	--	--	Biological Process: mRNA splicing, via spliceosome (GO:0000398);; Molecular Function: RNA binding (GO:0003723);; Cellular Component: U2-type spliceosomal complex (GO:0005684);; Cellular Component: U2 snRNP (GO:0005686);;	K13093|4.4e-139|vcn:VOLCADRAFT_91952|K13093 HIV Tat-specific factor 1 | (RefSeq) hypothetical protein	--	[K]	Transcription	RNA recognition motif. (a.k.a. RRM, RBD, or RNP domain)	--	A	RNA processing and modification	hypothetical protein CHLRE_17g707050v5 [Chlamydomonas reinhardtii]
gene-CHLRE_05g238650v5	1341	2605	1747	11648	7056	17702	7.53135	12.4025	8.61711	54.8178	35.6019	75.7978	2.97713e-10	1.94257	up	--	--	--	--	--	--	--	Pherophorin	Perphorin-1 OS=Volvox carteri OX=3067 PE=1 SV=1	--	--	hypothetical protein CHLRE_05g238650v5 [Chlamydomonas reinhardtii]
gene-CHLRE_01g005150v5	38002	49373	42171	17248	13160	18053	385.292	424.213	375.44	146.476	119.819	139.49	1.88485e-32	-2.06566	down	[EF]	Amino acid transport and metabolism;; Nucleotide transport and metabolism	Molecular Function: serine-pyruvate transaminase activity (GO:0004760);; Cellular Component: peroxisome (GO:0005777);; Molecular Function: alanine-glyoxylate transaminase activity (GO:0008453);; Biological Process: glycine biosynthetic process, by transamination of glyoxylate (GO:0019265);; Molecular Function: serine-glyoxylate transaminase activity (GO:0050281);;	K00830|2.1e-263|cre:CHLREDRAFT_194609|K00830 alanine-glyoxylate transaminase / serine-glyoxylate transaminase / serine-pyruvate transaminase [EC:2.6.1.44 2.6.1.45 2.6.1.51] | (RefSeq) SGA1a, SGA1b; serine glyoxylate aminotransferase	Alanine, aspartate and glutamate metabolism (ko00250);; Glycine, serine and threonine metabolism (ko00260);; Glyoxylate and dicarboxylate metabolism (ko00630);; Carbon metabolism (ko01200);; Peroxisome (ko04146)	[R]	General function prediction only	Aminotransferase class-V	Serine--glyoxylate aminotransferase OS=Arabidopsis thaliana OX=3702 GN=AGT1 PE=1 SV=2	E	Amino acid transport and metabolism	serine glyoxylate aminotransferase [Chlamydomonas reinhardtii]
gene-CHLRE_17g736618v5	10	21	16	79	67	100	0.134716	0.251956	0.188804	0.941855	0.860022	1.08321	0.00209699	1.64658	up	--	--	--	--	--	--	--	--	--	--	--	hypothetical protein CHLRE_17g736618v5 [Chlamydomonas reinhardtii]
gene-CHLRE_03g168775v5	169	105	120	94	30	131	2.23254	1.18059	1.39411	1.03502	0.347319	1.32582	0.00917241	-1.30524	down	--	--	--	--	--	--	--	--	--	--	--	hypothetical protein CHLRE_03g168775v5 [Chlamydomonas reinhardtii]
gene-CHLRE_02g100850v5	164	146	172	126	37	142	1.22787	0.926827	1.13221	0.79335	0.248974	0.811915	0.00326859	-1.33595	down	[G]	Carbohydrate transport and metabolism	Cellular Component: integral component of membrane (GO:0016021);; Molecular Function: transmembrane transporter activity (GO:0022857);; Molecular Function: ice binding (GO:0050825);;	K08200|1.2e-38|vcn:VOLCADRAFT_119010|K08200 MFS transporter, OCT family, solute carrier family 22 (organic cation transporter), member 3 | (RefSeq) hypothetical protein	--	[R]	General function prediction only	Sugar (and other) transporter	--	--	--	hypothetical protein CHLRE_02g100850v5 [Chlamydomonas reinhardtii]
gene-CHLRE_10g464050v5	114	102	121	1020	661	1269	1.12305	0.844634	1.04129	8.42322	5.84582	9.53145	6.28251e-23	2.41968	up	--	--	--	--	--	--	--	--	--	--	--	hypothetical protein CHLRE_10g464050v5 [Chlamydomonas reinhardtii]
gene-CHLRE_12g548577v5	114	135	171	38	68	54	0.636993	0.635637	0.835972	0.177344	0.341424	0.228354	5.0486e-06	-1.9496	down	--	--	--	--	--	--	--	--	--	--	--	hypothetical protein CHLRE_12g548577v5 [Chlamydomonas reinhardtii]
gene-CHLRE_07g326050v5	27	40	30	296	192	274	0.093699	0.117018	0.091484	0.86536	0.601931	0.727076	1.58401e-10	2.26429	up	--	--	Molecular Function: microtubule motor activity (GO:0003777);; Molecular Function: ATP binding (GO:0005524);; Cellular Component: kinesin complex (GO:0005871);; Cellular Component: microtubule (GO:0005874);; Biological Process: microtubule-based movement (GO:0007018);; Molecular Function: microtubule binding (GO:0008017);; Molecular Function: ATP-dependent microtubule motor activity, plus-end-dire…	K10405|5.6e-21|eus:EUTSA_v10028442mg|K10405 kinesin family member C1 | (RefSeq) hypothetical protein	--	[Z]	Cytoskeleton	Kinesin motor domain	Kinesin-like protein KIN-5B OS=Arabidopsis thaliana OX=3702 GN=KIN5B PE=2 SV=1	Z	Cytoskeleton	hypothetical protein CHLRE_07g326050v5 [Chlamydomonas reinhardtii]
gene-CHLRE_12g560750v5	79	114	120	4	2	10	0.830923	1.00995	1.10197	0.029552	0.01564	0.078	2.59579e-17	-4.70905	down	--	--	Molecular Function: double-stranded DNA binding (GO:0003690);; Biological Process: regulation of transcription, DNA-templated (GO:0006355);; Biological Process: developmental process (GO:0032502);;	--	--	--	--	mTERF	--	--	--	predicted protein [Chlamydomonas reinhardtii]
gene-CHLRE_13g563200v5	54	88	66	287	188	342	1.05766	1.47765	1.13835	4.75763	3.34072	5.16146	0.000212771	1.27183	up	[H]	Coenzyme transport and metabolism	Molecular Function: hydrolase activity (GO:0016787);;	K20860|3.1e-113|cre:CHLREDRAFT_99209|K20860 FMN hydrolase / 5-amino-6-(5-phospho-D-ribitylamino)uracil phosphatase [EC:3.1.3.102 3.1.3.104] | (RefSeq) predicted protein	Riboflavin metabolism (ko00740)	[R]	General function prediction only	haloacid dehalogenase-like hydrolase	Flavin mononucleotide hydrolase 1, chloroplatic OS=Arabidopsis thaliana OX=3702 GN=FHY1 PE=1 SV=1	S	Function unknown	predicted protein [Chlamydomonas reinhardtii]
gene-CHLRE_12g495850v5	31523	42371	35310	29142	16392	28643	294.398	335.344	289.575	227.971	137.477	203.866	4.59312e-08	-1.22363	down	[IQR]	Lipid transport and metabolism;; Secondary metabolites biosynthesis, transport and catabolism;; General function prediction only	Molecular Function: 3-hydroxybutyrate dehydrogenase activity (GO:0003858);;	K00059|3.5e-32|tcc:18609697|K00059 3-oxoacyl-[acyl-carrier protein] reductase [EC:1.1.1.100] | (RefSeq) 3-oxoacyl-[acyl-carrier-protein] reductase 4	Fatty acid biosynthesis (ko00061);; Biotin metabolism (ko00780);; Fatty acid metabolism (ko01212)	[R]	General function prediction only	short chain dehydrogenase	Tropinone reductase 1 OS=Datura stramonium OX=4076 GN=TR1 PE=1 SV=1	Q	Secondary metabolites biosynthesis, transport and catabolism	predicted protein [Chlamydomonas reinhardtii]
gene-CHLRE_06g286550v5	226	290	298	583	1514	715	3.15407	3.42471	3.65428	6.81391	18.9909	7.61123	0.00980001	1.18899	up	[S]	Function unknown	Cellular Component: extracellular region (GO:0005576);; Cellular Component: integral component of membrane (GO:0016021);;	--	--	--	--	Bax inhibitor 1 like	--	--	--	predicted protein [Chlamydomonas reinhardtii]
gene-CHLRE_03g185350v5	74	48	68	348	635	441	0.171139	0.092373	0.13727	0.674976	1.31958	0.777889	2.0972e-08	2.24549	up	--	--	Cellular Component: 1,3-beta-D-glucan synthase complex (GO:0000148);; Molecular Function: 1,3-beta-D-glucan synthase activity (GO:0003843);; Cellular Component: plasma membrane (GO:0005886);; Biological Process: (1->3)-beta-D-glucan biosynthetic process (GO:0006075);; Cellular Component: integral component of membrane (GO:0016021);; Molecular Function: glucosyltransferase activity (GO:0046527);;	K00706|8.2e-295|vcn:VOLCADRAFT_103157|K00706 1,3-beta-glucan synthase [EC:2.4.1.34] | (RefSeq) hypothetical protein	Starch and sucrose metabolism (ko00500)	[M]	Cell wall/membrane/envelope biogenesis	1,3-beta-glucan synthase component	Callose synthase 9 OS=Arabidopsis thaliana OX=3702 GN=CALS9 PE=2 SV=2	M	Cell wall/membrane/envelope biogenesis	hypothetical protein CHLRE_03g185350v5 [Chlamydomonas reinhardtii]
gene-CHLRE_03g207400v5	475	552	479	1716	1436	3078	3.77325	3.71696	3.33907	11.4172	10.2446	18.6336	1.00675e-07	1.33999	up	[S]	Function unknown	--	--	--	--	--	VWA domain containing CoxE-like protein	--	S	Function unknown	hypothetical protein CHLRE_03g207400v5 [Chlamydomonas reinhardtii]
gene-CHLRE_03g144627v5	929	625	676	2868	2652	3986	7.47703	4.26046	4.77887	19.336	19.1702	24.4516	5.36043e-10	1.41371	up	[E]	Amino acid transport and metabolism	Molecular Function: catalytic activity (GO:0003824);; Biological Process: transsulfuration (GO:0019346);; Molecular Function: pyridoxal phosphate binding (GO:0030170);;	K01739|4.1e-270|cre:CHLREDRAFT_24268|K01739 cystathionine gamma-synthase [EC:2.5.1.48] | (RefSeq) CGS1; cystathionine gamma-synthase	Cysteine and methionine metabolism (ko00270);; Selenocompound metabolism (ko00450);; Sulfur metabolism (ko00920);; Biosynthesis of amino acids (ko01230)	[E]	Amino acid transport and metabolism	Cys/Met metabolism PLP-dependent enzyme	Cystathionine gamma-synthase 1, chloroplastic OS=Arabidopsis thaliana OX=3702 GN=CGS1 PE=1 SV=3	E	Amino acid transport and metabolism	cystathionine gamma-synthase [Chlamydomonas reinhardtii]
gene-CHLRE_16g674152v5	7	11	4	140	94	137	0.060352	0.085481	0.028917	1.1052	0.7927	0.985123	1.28365e-09	3.245	up	--	--	--	--	--	--	--	--	--	--	--	hypothetical protein CHLRE_16g674152v5 [Chlamydomonas reinhardtii]
gene-CHLRE_07g321100v5	512	583	520	412	277	470	3.92048	3.78646	3.49693	2.64188	1.90135	2.73992	1.50588e-07	-1.14303	down	[G]	Carbohydrate transport and metabolism	Molecular Function: xylulokinase activity (GO:0004856);; Biological Process: xylulose metabolic process (GO:0005997);;	K00854|6.9e-18|cpap:110807852|K00854 xylulokinase [EC:2.7.1.17] | (RefSeq) xylulose kinase	Pentose and glucuronate interconversions (ko00040)	--	--	FGGY family of carbohydrate kinases, N-terminal domain	--	G	Carbohydrate transport and metabolism	hypothetical protein CHLRE_07g321100v5 [Chlamydomonas reinhardtii]
gene-CHLRE_16g681450v5	303	374	346	223	173	189	1.75643	1.83587	1.76028	1.07955	0.897516	0.834977	4.62341e-08	-1.43346	down	--	--	Cellular Component: nucleus (GO:0005634);; Biological Process: regulation of transcription from RNA polymerase II promoter (GO:0006357);;	--	--	--	--	Ankyrin repeats (3 copies)	--	G	Carbohydrate transport and metabolism	hypothetical protein CHLRE_16g681450v5 [Chlamydomonas reinhardtii]
gene-CHLRE_01g048200v5	26	8	18	171	153	144	0.094117	0.023781	0.056587	0.527044	0.506075	0.404803	1.8221e-06	2.42736	up	[L]	Replication, recombination and repair	Molecular Function: RNA binding (GO:0003723);;	K14326|2.3e-24|olu:OSTLU_443|K14326 regulator of nonsense transcripts 1 [EC:3.6.4.-] | (RefSeq) predicted protein	RNA transport (ko03013);; mRNA surveillance pathway (ko03015)	[A]	RNA processing and modification	AAA domain	Regulator of nonsense transcripts 1 homolog OS=Arabidopsis thaliana OX=3702 GN=UPF1 PE=1 SV=2	L	Replication, recombination and repair	hypothetical protein CHLRE_01g048200v5 [Chlamydomonas reinhardtii]
Chlamydomonas_reinhardtii_newGene_787	2891	4289	4172	42	188	100	15.3113	19.255	19.392	0.191106	0.920576	0.412106	3.29721e-33	-5.45928	down	--	--	--	--	--	--	--	--	--	--	--	unnamed protein product [Chlamydomonas reinhardtii]
gene-CHLRE_09g396250v5	288	329	259	55	95	208	2.14201	2.07934	1.69434	0.341466	0.629607	1.17755	5.38636e-06	-1.93143	down	[O]	Posttranslational modification, protein turnover, chaperones	Cellular Component: integral component of membrane (GO:0016021);; Molecular Function: kinase activity (GO:0016301);;	K18678|2.6e-138|cre:CHLREDRAFT_173650|K18678 phytol kinase [EC:2.7.1.182] | (RefSeq) VTE5; phytol kinase-related protein	--	[S]	Function unknown	--	Probable phytol kinase 1, chloroplastic OS=Glycine max OX=3847 PE=2 SV=1	I	Lipid transport and metabolism	hypothetical protein CHLRE_09g396250v5 [Chlamydomonas reinhardtii]
gene-CHLRE_14g630050v5	1472	1372	1342	862	641	1404	6.3018	4.97678	5.04687	3.09087	2.46311	4.58054	3.71933e-07	-1.21014	down	--	--	Biological Process: protein deneddylation (GO:0000338);; Cellular Component: COP9 signalosome (GO:0008180);; Biological Process: COP9 signalosome assembly (GO:0010387);;	--	--	--	--	--	--	--	--	hypothetical protein CHLRE_14g630050v5 [Chlamydomonas reinhardtii]
gene-CHLRE_17g704400v5	10	3	11	85	44	102	0.056362	0.012021	0.05402	0.406788	0.22694	0.444497	0.000261967	2.3851	up	--	--	Molecular Function: metal ion binding (GO:0046872);;	--	--	--	--	MYND finger	--	--	--	hypothetical protein CHLRE_17g704400v5 [Chlamydomonas reinhardtii]
gene-CHLRE_01g051625v5	84	160	132	488	330	450	1.4416	2.33947	1.99559	7.08103	5.13091	5.94254	0.00134034	1.07692	up	--	--	--	--	--	--	--	--	--	--	--	hypothetical protein CHLRE_01g051625v5 [Chlamydomonas reinhardtii]
gene-CHLRE_17g736584v5	32	12	11	148	134	151	0.142981	0.044393	0.040612	0.559002	0.541234	0.518694	2.04732e-05	2.22945	up	--	--	--	--	--	--	--	--	--	--	--	hypothetical protein CHLRE_17g736584v5 [Chlamydomonas reinhardtii]
gene-CHLRE_07g342800v5	11665	12437	11105	5256	3802	4607	131.046	118.401	109.544	49.4588	38.3514	39.4405	8.16104e-29	-2.0033	down	[R]	General function prediction only	--	--	--	--	--	Domain of unknown function (DUF1338)	--	S	Function unknown	hypothetical protein CHLRE_07g342800v5 [Chlamydomonas reinhardtii]
gene-CHLRE_09g396920v5	27	17	17	969	1005	1002	0.143089	0.076573	0.079256	4.33957	4.82643	4.0859	1.33943e-53	4.8864	up	--	--	--	--	--	--	--	--	--	--	--	hypothetical protein CHLRE_09g396920v5 [Chlamydomonas reinhardtii]
gene-CHLRE_16g678650v5	23	36	13	1485	1290	1228	0.241853	0.33189	0.121835	13.5753	12.6396	10.2144	1.08518e-48	5.05941	up	--	--	Cellular Component: integral component of membrane (GO:0016021);;	--	--	--	--	--	--	--	--	predicted protein [Chlamydomonas reinhardtii]
gene-CHLRE_14g616800v5	7	10	2	427	476	454	0.084516	0.111808	0.023829	4.9018	5.84899	4.73637	2.27664e-31	5.31949	up	--	--	--	--	--	--	--	Iguana/Dzip1-like DAZ-interacting protein N-terminal	--	--	--	hypothetical protein CHLRE_14g616800v5 [Chlamydomonas reinhardtii]
gene-CHLRE_03g143887v5	623	906	1025	3493	1993	2820	5.1264	6.31848	7.41005	24.099	14.738	17.7005	0.00029846	1.02536	up	[J]	Translation, ribosomal structure and biogenesis	Molecular Function: arginine-tRNA ligase activity (GO:0004814);; Molecular Function: ATP binding (GO:0005524);; Cellular Component: cytoplasm (GO:0005737);; Biological Process: arginyl-tRNA aminoacylation (GO:0006420);;	K01887|0.0e+00|cre:CHLREDRAFT_119290|K01887 arginyl-tRNA synthetase [EC:6.1.1.19] | (RefSeq) arginine-tRNA ligase	Aminoacyl-tRNA biosynthesis (ko00970)	[J]	Translation, ribosomal structure and biogenesis	tRNA synthetases class I (R)	Arginine--tRNA ligase, chloroplastic/mitochondrial OS=Arabidopsis thaliana OX=3702 GN=EMB1027 PE=1 SV=1	J	Translation, ribosomal structure and biogenesis	hypothetical protein CHLRE_03g143887v5 [Chlamydomonas reinhardtii]
gene-CHLRE_12g527918v5	1210	867	808	642	587	863	17.1977	10.4469	10.0824	7.63877	7.49164	9.34333	3.50215e-06	-1.11635	down	--	--	--	K14947|2.5e-09|cre:CHLREDRAFT_190680|K14947 epithelial splicing regulatory protein 1/2 | (RefSeq) SPL7; splicing factor	--	--	--	--	--	--	--	hypothetical protein CHLRE_12g527918v5 [Chlamydomonas reinhardtii]
gene-CHLRE_03g199400v5	27	37	26	102	95	136	0.238921	0.28334	0.202329	0.770477	0.76876	0.94063	0.0061665	1.1923	up	--	--	Molecular Function: DNA replication origin binding (GO:0003688);; Cellular Component: nuclear origin of replication recognition complex (GO:0005664);; Biological Process: DNA replication (GO:0006260);;	K02604|1.5e-145|vcn:VOLCADRAFT_119267|K02604 origin recognition complex subunit 2 | (RefSeq) orc2; origin recognition complex subunit 2	--	[L]	Replication, recombination and repair	Origin recognition complex subunit 2	Origin of replication complex subunit 2 OS=Oryza sativa subsp. indica OX=39946 GN=OsI_10291 PE=3 SV=1	L	Replication, recombination and repair	hypothetical protein CHLRE_03g199400v5 [Chlamydomonas reinhardtii]
gene-CHLRE_05g242858v5	251	427	394	1640	1683	1475	0.725046	1.04652	1.00031	3.976	4.37509	3.25333	2.90544e-07	1.51707	up	--	--	--	--	--	--	--	--	--	--	--	hypothetical protein CHLRE_05g242858v5 [Chlamydomonas reinhardtii]
gene-CHLRE_14g611200v5	1686	2304	2043	767	581	734	33.8938	39.2411	36.0562	12.9018	10.4814	11.2394	4.94086e-26	-2.1714	down	--	--	Molecular Function: double-stranded DNA binding (GO:0003690);; Biological Process: regulation of transcription, DNA-templated (GO:0006355);;	K15032|2.7e-32|csl:COCSUDRAFT_56708|K15032 mTERF domain-containing protein, mitochondrial | (RefSeq) hypothetical protein	--	--	--	mTERF	--	S	Function unknown	hypothetical protein CHLRE_14g611200v5 [Chlamydomonas reinhardtii]
gene-CHLRE_17g712900v5	595	580	507	2796	2369	3159	8.72894	7.21283	6.52215	34.3634	31.2235	35.3336	6.19661e-22	1.64337	up	--	--	--	--	--	--	--	--	--	--	--	predicted protein [Chlamydomonas reinhardtii]
gene-CHLRE_06g260000v5	167	239	172	553	1105	607	1.11744	1.35615	1.009	3.1117	6.66709	3.10793	0.00107219	1.35809	up	--	--	--	--	--	--	--	--	--	--	--	hypothetical protein CHLRE_06g260000v5 [Chlamydomonas reinhardtii]
gene-CHLRE_02g143487v5	1795	1631	1499	1332	893	1505	6.26065	4.82115	4.5897	3.88981	2.79739	4.00097	3.59155e-08	-1.06782	down	--	--	--	--	--	--	--	Conserved hypothetical protein (DUF2461)	--	--	--	hypothetical protein CHLRE_02g143487v5 [Chlamydomonas reinhardtii]
gene-CHLRE_14g629700v5	7632	7600	6461	5691	4062	6637	46.1931	38.9811	34.3371	28.8504	22.077	30.6136	6.84392e-10	-1.07025	down	[C]	Energy production and conversion	Molecular Function: malic enzyme activity (GO:0004470);; Molecular Function: malate dehydrogenase (decarboxylating) (NAD+) activity (GO:0004471);; Molecular Function: malate dehydrogenase (decarboxylating) (NADP+) activity (GO:0004473);; Biological Process: pyruvate metabolic process (GO:0006090);; Biological Process: malate metabolic process (GO:0006108);; Cellular Component: chloroplast (GO:000…	K00029|3.9e-268|cre:CHLREDRAFT_196832|K00029 malate dehydrogenase (oxaloacetate-decarboxylating)(NADP+) [EC:1.1.1.40] | (RefSeq) MME3; NADP malic enzyme	Pyruvate metabolism (ko00620);; Carbon fixation in photosynthetic organisms (ko00710);; Carbon metabolism (ko01200)	[C]	Energy production and conversion	Malic enzyme, NAD binding domain	NADP-dependent malic enzyme OS=Vitis vinifera OX=29760 PE=2 SV=1	C	Energy production and conversion	hypothetical protein CHLRE_14g629700v5 [Chlamydomonas reinhardtii]
gene-CHLRE_03g210289v5	344	308	320	1306	1674	1582	2.48579	1.88574	2.02797	7.90021	10.858	8.71307	2.62913e-10	1.58748	up	--	--	--	--	--	--	--	--	--	--	--	predicted protein [Chlamydomonas reinhardtii]
gene-CHLRE_08g381750v5	431	415	275	36	9	32	4.51509	3.68334	2.52984	0.315054	0.083945	0.255913	1.36234e-28	-4.42914	down	--	--	Cellular Component: integral component of membrane (GO:0016021);;	--	--	--	--	--	--	--	--	hypothetical protein CHLRE_08g381750v5 [Chlamydomonas reinhardtii]
gene-CHLRE_10g465500v5	200	214	210	795	578	834	2.54656	2.20484	2.35005	8.4909	6.60631	8.10117	6.9048e-08	1.15131	up	[I]	Lipid transport and metabolism	--	--	--	--	--	alpha/beta hydrolase fold	--	S	Function unknown	hypothetical protein CHLRE_10g465500v5 [Chlamydomonas reinhardtii]
gene-CHLRE_12g510100v5	1844	1958	1676	1146	433	1148	14.7089	13.2361	11.7375	7.65472	3.09569	6.97624	2.93363e-08	-1.68139	down	--	--	Cellular Component: cytoplasm (GO:0005737);; Biological Process: autophagy (GO:0006914);; Molecular Function: cysteine-type peptidase activity (GO:0008234);; Biological Process: protein transport (GO:0015031);;	K08342|2.5e-225|cre:CHLREDRAFT_169763|K08342 cysteine protease ATG4 [EC:3.4.22.-] | (RefSeq) APG4; autophagy protein	Autophagy - other (ko04136)	[ZU]	Cytoskeleton;; Intracellular trafficking, secretion, and vesicular transport	Peptidase family C54	Cysteine protease ATG4A OS=Oryza sativa subsp. indica OX=39946 GN=ATG4A PE=3 SV=1	--	--	hypothetical protein CHLRE_12g510100v5 [Chlamydomonas reinhardtii]
gene-CHLRE_20g751747v5	1178	1278	1205	518	590	997	3.22828	2.9661	2.89871	1.18764	1.45061	2.08223	2.30881e-09	-1.45964	down	--	--	--	--	--	--	--	Ulp1 protease family, C-terminal catalytic domain	--	--	--	hypothetical protein CHLRE_20g751747v5 [Chlamydomonas reinhardtii]
gene-CHLRE_02g095083v5	50	25	37	181	145	159	0.47606	0.200201	0.303715	1.44683	1.24448	1.15626	0.000865995	1.42845	up	--	--	Cellular Component: integral component of membrane (GO:0016021);;	--	--	--	--	--	--	--	--	hypothetical protein CHLRE_02g095083v5 [Chlamydomonas reinhardtii]
gene-CHLRE_03g159581v5	0	0	0	46	50	52	0	0	0	0.589344	0.694541	0.601724	1.57195e-07	5.54131	up	--	--	--	--	--	--	--	--	--	--	--	hypothetical protein CHLRE_03g159581v5 [Chlamydomonas reinhardtii]
gene-CHLRE_06g305050v5	198	147	221	707	902	830	1.68065	1.0573	1.6463	5.04375	6.89423	5.38892	1.38081e-06	1.45889	up	--	--	Molecular Function: single-stranded DNA binding (GO:0003697);; Cellular Component: nucleoplasm (GO:0005654);; Cellular Component: cytoplasm (GO:0005737);; Biological Process: double-strand break repair (GO:0006302);; Cellular Component: PML body (GO:0016605);; Molecular Function: 5'-tyrosyl-DNA phosphodiesterase activity (GO:0070260);;	K19619|3.7e-144|cre:CHLREDRAFT_144926|K19619 tyrosyl-DNA phosphodiesterase 2 [EC:3.1.4.-] | (RefSeq) CGL45; predicted protein	--	[T]	Signal transduction mechanisms	Endonuclease/Exonuclease/phosphatase family	--	T	Signal transduction mechanisms	hypothetical protein CHLRE_06g305050v5 [Chlamydomonas reinhardtii]
gene-CHLRE_10g462050v5	84	55	64	26	14	33	0.524273	0.286836	0.346191	0.134805	0.078403	0.157029	2.0972e-05	-2.08075	down	[T]	Signal transduction mechanisms	Molecular Function: protein kinase activity (GO:0004672);; Molecular Function: ATP binding (GO:0005524);; Cellular Component: integral component of membrane (GO:0016021);;	K13436|1.6e-15|mus:103970418|K13436 pto-interacting protein 1 [EC:2.7.11.1] | (RefSeq) pto-interacting protein 1-like	Plant-pathogen interaction (ko04626)	[T]	Signal transduction mechanisms	Protein tyrosine and serine/threonine kinase	Probable LRR receptor-like serine/threonine-protein kinase At1g67720 OS=Arabidopsis thaliana OX=3702 GN=At1g67720 PE=1 SV=1	--	--	hypothetical protein CHLRE_10g462050v5 [Chlamydomonas reinhardtii]
gene-CHLRE_02g101750v5	10	0	5	364	202	191	0.089841	0	0.039175	2.91901	1.7395	1.39158	5.19922e-14	4.66047	up	--	--	Cellular Component: cytoplasm (GO:0005737);; Cellular Component: nuclear microtubule (GO:0005880);; Molecular Function: microtubule binding (GO:0008017);; Biological Process: spindle assembly (GO:0051225);;	--	--	--	--	QWRF family	--	--	--	hypothetical protein CHLRE_02g101750v5 [Chlamydomonas reinhardtii]
gene-CHLRE_01g055300v5	107	79	61	29	25	70	1.80441	1.12435	0.899549	0.410828	0.367616	0.89716	0.00129738	-1.63444	down	--	--	Cellular Component: integral component of membrane (GO:0016021);;	--	--	--	--	--	--	--	--	hypothetical protein CHLRE_01g055300v5 [Chlamydomonas reinhardtii]
gene-CHLRE_09g389350v5	5	8	15	807	719	788	0.040238	0.056709	0.107277	5.65421	5.39411	5.01852	4.56987e-48	5.57221	up	--	--	--	--	--	--	--	--	--	--	--	hypothetical protein CHLRE_09g389350v5 [Chlamydomonas reinhardtii]
gene-CHLRE_10g444250v5	493	352	330	24	19	24	2.92432	1.77022	1.71713	0.119161	0.098814	0.105943	1.18809e-46	-4.69559	down	--	--	Biological Process: reproduction (GO:0000003);; Biological Process: microtubule cytoskeleton organization (GO:0000226);; Biological Process: developmental process involved in reproduction (GO:0003006);; Molecular Function: molecular_function (GO:0003674);; Molecular Function: transporter activity (GO:0005215);; Molecular Function: lipid transporter activity (GO:0005319);; Molecular Function: phos…	K02433|2.6e-51|apro:F751_6020|K02433 aspartyl-tRNA(Asn)/glutamyl-tRNA(Gln) amidotransferase subunit A [EC:6.3.5.6 6.3.5.7] | (RefSeq) Glutamyl-tRNA(Gln) amidotransferase subunit A	Aminoacyl-tRNA biosynthesis (ko00970)	[I]	Lipid transport and metabolism	CRAL/TRIO domain	Phosphatidylinositol/phosphatidylcholine transfer protein SFH9 OS=Arabidopsis thaliana OX=3702 GN=SFH9 PE=2 SV=1	I	Lipid transport and metabolism	hypothetical protein CHLRE_10g444250v5 [Chlamydomonas reinhardtii]
gene-CHLRE_03g200950v5	1577	1005	1043	858	745	835	26.1775	14.1321	15.1906	11.9232	11.0982	10.5535	3.43428e-06	-1.20208	down	--	--	Cellular Component: motile cilium (GO:0031514);;	--	--	--	--	--	--	--	--	flagellar associated protein [Chlamydomonas reinhardtii]
gene-CHLRE_06g270250v5	77	26	16	1754	1596	1529	0.7843	0.217128	0.137116	15.0369	14.6613	11.9261	2.81853e-24	4.56052	up	--	--	Biological Process: double-strand break repair via break-induced replication (GO:0000727);; Molecular Function: chromatin binding (GO:0003682);; Molecular Function: DNA replication origin binding (GO:0003688);; Molecular Function: single-stranded DNA binding (GO:0003697);; Cellular Component: nuclear pre-replicative complex (GO:0005656);; Biological Process: DNA replication initiation (GO:0006270…	K06628|0.0e+00|cre:CHLREDRAFT_142125|K06628 cell division control protein 45 | (RefSeq) CDC45; cell division cycle protein 45	--	[L]	Replication, recombination and repair	CDC45-like protein	--	L	Replication, recombination and repair	cell division cycle protein 45 [Chlamydomonas reinhardtii]
gene-CHLRE_09g393950v5	56	102	119	0	22	34	0.450089	0.70265	0.84979	0	0.15523	0.206856	0.00169315	-2.62299	down	[O]	Posttranslational modification, protein turnover, chaperones	Molecular Function: ATP-dependent peptidase activity (GO:0004176);; Molecular Function: ATP binding (GO:0005524);; Cellular Component: mitochondrion (GO:0005739);; Biological Process: proteolysis (GO:0006508);; Cellular Component: integral component of membrane (GO:0016021);;	K03798|3.8e-73|smo:SELMODRAFT_149856|K03798 cell division protease FtsH [EC:3.4.24.-] | (RefSeq) hypothetical protein	--	[O]	Posttranslational modification, protein turnover, chaperones	ATPase family associated with various cellular activities (AAA)	Probable inactive ATP-dependent zinc metalloprotease FTSHI 3, chloroplastic OS=Arabidopsis thaliana OX=3702 GN=FTSHI3 PE=1 SV=1	O	Posttranslational modification, protein turnover, chaperones	hypothetical protein CHLRE_09g393950v5 [Chlamydomonas reinhardtii]
gene-CHLRE_13g581850v5	2662	2802	2422	2115	1035	2243	17.4811	15.5956	13.9686	11.6338	6.10398	11.2244	8.44181e-07	-1.22596	down	[HT]	Coenzyme transport and metabolism;; Signal transduction mechanisms	Molecular Function: protein kinase activity (GO:0004672);; Molecular Function: ATP binding (GO:0005524);;	K08869|2.3e-114|bdi:100825917|K08869 aarF domain-containing kinase | (RefSeq) protein ACTIVITY OF BC1 COMPLEX KINASE 3, chloroplastic	--	[R]	General function prediction only	ABC1 family	Protein ACTIVITY OF BC1 COMPLEX KINASE 1, chloroplastic OS=Arabidopsis thaliana OX=3702 GN=ABC1K1 PE=1 SV=1	S	Function unknown	hypothetical protein CHLRE_13g581850v5 [Chlamydomonas reinhardtii]
gene-CHLRE_02g077300v5	1348	993	1125	4712	4069	5460	15.6036	9.73801	11.4368	45.6946	42.3015	48.1798	1.1394e-12	1.3729	up	[J]	Translation, ribosomal structure and biogenesis	Biological Process: box C/D snoRNA 3'-end processing (GO:0000494);; Molecular Function: RNA binding (GO:0003723);; Molecular Function: rRNA methyltransferase activity (GO:0008649);; Cellular Component: Cajal body (GO:0015030);; Biological Process: rRNA methylation (GO:0031167);; Cellular Component: box C/D snoRNP complex (GO:0031428);; Cellular Component: small-subunit processome (GO:0032040);; B…	K14563|1.0e-131|cre:CHLREDRAFT_186463|K14563 rRNA 2'-O-methyltransferase fibrillarin [EC:2.1.1.-] | (RefSeq) NOP1; nucleolar protein, component of C/D snoRNPs	Ribosome biogenesis in eukaryotes (ko03008)	[A]	RNA processing and modification	Fibrillarin	rRNA 2'-O-methyltransferase fibrillarin 2 OS=Arabidopsis thaliana OX=3702 GN=FIB2 PE=1 SV=2	J	Translation, ribosomal structure and biogenesis	nucleolar protein, component of C/D snoRNPs [Chlamydomonas reinhardtii]
gene-CHLRE_03g211297v5	731	985	841	111	380	167	7.25606	8.28876	7.32645	0.91537	3.38088	1.25978	2.60583e-07	-2.41687	down	--	--	--	--	--	--	--	--	--	S	Function unknown	hypothetical protein CHLRE_03g211297v5 [Chlamydomonas reinhardtii]
gene-CHLRE_06g264250v5	63	117	138	40	19	64	0.570734	0.910003	1.10978	0.303731	0.153481	0.442671	8.48648e-05	-2.00052	down	[HC]	Coenzyme transport and metabolism;; Energy production and conversion	--	--	--	--	--	FAD dependent oxidoreductase	--	--	--	hypothetical protein CHLRE_06g264250v5 [Chlamydomonas reinhardtii]
gene-CHLRE_15g639000v5	110	97	111	42	23	76	0.52491	0.392099	0.466332	0.168283	0.095752	0.275453	3.74804e-05	-1.82929	down	--	--	--	--	--	--	--	RAP domain	--	--	--	hypothetical protein CHLRE_15g639000v5 [Chlamydomonas reinhardtii]
gene-CHLRE_04g216811v5	923	567	557	23	37	39	5.85178	3.04522	3.09985	0.118662	0.210725	0.188281	3.03455e-47	-4.90778	down	--	--	--	--	--	--	--	--	--	--	--	hypothetical protein CHLRE_04g216811v5 [Chlamydomonas reinhardtii]
gene-CHLRE_14g632767v5	7	13	8	50	56	109	0.117907	0.179798	0.109922	0.722712	0.861551	1.43395	0.000636082	2.11453	up	[T]	Signal transduction mechanisms	--	K14394|1.5e-22|qsu:112008021|K14394 low molecular weight phosphotyrosine protein phosphatase [EC:3.1.3.2 3.1.3.48] | (RefSeq) low molecular weight phosphotyrosine protein phosphatase-like	Thiamine metabolism (ko00730);; Riboflavin metabolism (ko00740)	[T]	Signal transduction mechanisms	Low molecular weight phosphotyrosine protein phosphatase	--	T	Signal transduction mechanisms	hypothetical protein CHLRE_14g632767v5 [Chlamydomonas reinhardtii]
Chlamydomonas_reinhardtii_newGene_127	58	96	59	9	2	6	0.605517	0.883492	0.541567	0.149943	0.04567	0.041982	2.25169e-11	-4.03865	down	--	--	--	--	--	--	--	--	--	--	--	hypothetical protein CHLRE_09g413114v5 [Chlamydomonas reinhardtii]
gene-CHLRE_13g582150v5	131	84	55	353	195	516	1.26523	0.68587	0.466947	2.86266	1.69538	3.80745	0.00394262	1.23854	up	--	--	--	--	--	--	--	--	--	--	--	hypothetical protein CHLRE_13g582150v5 [Chlamydomonas reinhardtii]
gene-CHLRE_02g091200v5	11900	15793	13318	5701	3706	6085	110.098	123.824	108.198	44.1792	30.791	42.9026	3.47058e-26	-2.06248	down	[Q]	Secondary metabolites biosynthesis, transport and catabolism	Molecular Function: homogentisate 1,2-dioxygenase activity (GO:0004411);; Cellular Component: cytoplasm (GO:0005737);; Biological Process: cellular amino acid metabolic process (GO:0006520);; Biological Process: L-phenylalanine catabolic process (GO:0006559);; Biological Process: tyrosine metabolic process (GO:0006570);;	K00451|1.2e-227|vcn:VOLCADRAFT_102970|K00451 homogentisate 1,2-dioxygenase [EC:1.13.11.5] | (RefSeq) hypothetical protein	Tyrosine metabolism (ko00350)	[E]	Amino acid transport and metabolism	homogentisate 1,2-dioxygenase	Homogentisate 1,2-dioxygenase OS=Arabidopsis thaliana OX=3702 GN=HGO PE=2 SV=2	E	Amino acid transport and metabolism	hypothetical protein CHLRE_02g091200v5 [Chlamydomonas reinhardtii]
gene-CHLRE_15g638050v5	18	11	24	147	93	102	0.088932	0.042988	0.103819	0.621291	0.417369	0.389141	0.00016477	1.95311	up	--	--	--	--	--	--	--	RAP domain	--	S	Function unknown	hypothetical protein CHLRE_15g638050v5 [Chlamydomonas reinhardtii]
gene-CHLRE_02g103250v5	1926	1790	1526	602	485	791	7.44971	5.8655	5.18034	1.95029	1.68333	2.32937	1.70164e-29	-2.13817	down	[V]	Defense mechanisms	Molecular Function: ATP binding (GO:0005524);; Cellular Component: membrane (GO:0016020);; Cellular Component: integral component of membrane (GO:0016021);; Molecular Function: ATPase activity (GO:0016887);; Molecular Function: ATPase activity, coupled to transmembrane movement of substances (GO:0042626);; Biological Process: transmembrane transport (GO:0055085);;	K05665|1.2e-150|cme:CYME_CMN251C|K05665 ATP-binding cassette, subfamily C (CFTR/MRP), member 1 [EC:7.6.2.3] | (RefSeq) ATP-binding cassette, sub-family C, member 1	ABC transporters (ko02010)	[Q]	Secondary metabolites biosynthesis, transport and catabolism	ABC transporter transmembrane region	ABC transporter C family member 2 OS=Arabidopsis thaliana OX=3702 GN=ABCC2 PE=1 SV=2	Q	Secondary metabolites biosynthesis, transport and catabolism	hypothetical protein CHLRE_02g103250v5 [Chlamydomonas reinhardtii]
gene-CHLRE_10g431800v5	57	82	52	496	602	687	0.457816	0.55884	0.36268	3.35492	4.36366	4.22232	7.69347e-17	2.54294	up	[P]	Inorganic ion transport and metabolism	Molecular Function: glycosaminoglycan binding (GO:0005539);; Molecular Function: N-acetylglucosamine-6-sulfatase activity (GO:0008449);;	K01137|1.6e-253|vcn:VOLCADRAFT_90537|K01137 N-acetylglucosamine-6-sulfatase [EC:3.1.6.14] | (RefSeq) hypothetical protein	Glycosaminoglycan degradation (ko00531)	[G]	Carbohydrate transport and metabolism	Sulfatase	Arylsulfatase OS=Volvox carteri OX=3067 PE=1 SV=1	P	Inorganic ion transport and metabolism	arylsulfatase-like protein [Chlamydomonas reinhardtii]
gene-CHLRE_06g302500v5	40	53	69	2	0	6	0.732027	0.816388	1.10969	0.03082	0	0.077623	6.7475e-10	-4.54431	down	--	--	--	--	--	--	--	--	--	--	--	hypothetical protein CHLRE_06g302500v5 [Chlamydomonas reinhardtii]
gene-CHLRE_07g318551v5	1194	1350	1230	613	949	834	3.59781	3.44877	3.25569	1.5475	2.56692	1.91518	8.43155e-06	-1.25733	down	--	--	Biological Process: cyclic nucleotide biosynthetic process (GO:0009190);; Cellular Component: integral component of membrane (GO:0016021);; Biological Process: intracellular signal transduction (GO:0035556);;	K06236|8.4e-52|mng:MNEG_3404|K06236 collagen type I alpha | (RefSeq) hypothetical protein	--	--	--	Leucine rich repeat	--	--	--	hypothetical protein CHLRE_07g318551v5 [Chlamydomonas reinhardtii]
gene-CHLRE_06g253250v5	50	33	31	163	81	293	0.440585	0.246167	0.23991	1.20966	0.645995	1.98279	0.0036741	1.45078	up	--	--	Molecular Function: DNA binding (GO:0003677);; Cellular Component: nucleus (GO:0005634);; Molecular Function: protein dimerization activity (GO:0046983);;	K12412|1.1e-21|csl:COCSUDRAFT_67545|K12412 pheromone receptor transcription factor | (RefSeq) hypothetical protein	--	--	--	SRF-type transcription factor (DNA-binding and dimerisation domain)	--	K	Transcription	hypothetical protein CHLRE_06g253250v5 [Chlamydomonas reinhardtii]
gene-CHLRE_17g701650v5	106000	122154	116033	72155	60362	70728	2001.15	1954.28	1923.53	1141	1023.34	1017.6	1.53959e-16	-1.39939	down	--	--	Molecular Function: structural constituent of ribosome (GO:0003735);; Biological Process: translation (GO:0006412);; Cellular Component: cytosolic large ribosomal subunit (GO:0022625);;	K02901|9.9e-68|cre:CHLREDRAFT_260|K02901 large subunit ribosomal protein L27e | (RefSeq) RPL27; ribosomal protein L27	Ribosome (ko03010)	[J]	Translation, ribosomal structure and biogenesis	Ribosomal L27e protein family	60S ribosomal protein L27 OS=Pyrobotrys stellata OX=3064 GN=RPL27 PE=2 SV=1	J	Translation, ribosomal structure and biogenesis	ribosomal protein L27 [Chlamydomonas reinhardtii]
gene-CHLRE_10g463355v5	753	781	755	150	168	119	19.8757	17.4821	17.5114	3.30974	3.97196	2.38026	1.35108e-25	-2.95944	down	--	--	--	--	--	--	--	--	--	--	--	hypothetical protein CHLRE_10g463355v5 [Chlamydomonas reinhardtii]
gene-CHLRE_01g036250v5	9229	11006	9863	7311	8345	6701	26.7899	27.0727	25.14	17.7761	21.7517	14.824	4.37743e-05	-1.03273	down	[T]	Signal transduction mechanisms	Molecular Function: protein serine/threonine kinase activity (GO:0004674);; Molecular Function: ATP binding (GO:0005524);; Cellular Component: cytoplasm (GO:0005737);; Biological Process: intracellular signal transduction (GO:0035556);;	K08794|3.9e-42|csl:COCSUDRAFT_64486|K08794 calcium/calmodulin-dependent protein kinase I [EC:2.7.11.17] | (RefSeq) kinase-like protein	--	[T]	Signal transduction mechanisms	Protein kinase domain	CBL-interacting protein kinase 21 OS=Oryza sativa subsp. japonica OX=39947 GN=CIPK21 PE=2 SV=2	T	Signal transduction mechanisms	hypothetical protein CHLRE_01g036250v5 [Chlamydomonas reinhardtii]
gene-CHLRE_16g674250v5	522	581	502	2600	2014	2668	8.92634	8.41827	7.52958	37.2405	30.9205	34.7645	8.81455e-18	1.51834	up	--	--	Biological Process: regulation of alternative mRNA splicing, via spliceosome (GO:0000381);; Molecular Function: RNA binding (GO:0003723);; Cellular Component: nucleus (GO:0005634);; Cellular Component: nuclear speck (GO:0016607);; Biological Process: mRNA cis splicing, via spliceosome (GO:0045292);;	K12893|4.4e-92|cre:CHLREDRAFT_80366|K12893 splicing factor, arginine/serine-rich 4/5/6 | (RefSeq) predicted protein	Spliceosome (ko03040)	[A]	RNA processing and modification	RNA recognition motif. (a.k.a. RRM, RBD, or RNP domain)	Serine/arginine-rich splicing factor RS31 OS=Arabidopsis thaliana OX=3702 GN=RS31 PE=1 SV=2	A	RNA processing and modification	hypothetical protein CHLRE_16g674250v5 [Chlamydomonas reinhardtii]
gene-CHLRE_05g246750v5	17	18	19	72	47	152	0.053903	0.048327	0.053938	0.19772	0.137659	0.380241	0.00761982	1.52364	up	--	--	Molecular Function: actin binding (GO:0003779);;	--	--	--	--	--	--	--	--	hypothetical protein CHLRE_05g246750v5 [Chlamydomonas reinhardtii]
gene-CHLRE_05g232150v5	114675	164525	144550	42240	50147	38306	1284.09	1561.23	1421.3	396.181	504.261	326.892	1.61595e-17	-2.27876	down	[E]	Amino acid transport and metabolism	Molecular Function: nucleotide binding (GO:0000166);; Molecular Function: glutamate dehydrogenase (NAD+) activity (GO:0004352);; Cellular Component: mitochondrion (GO:0005739);; Biological Process: glutamate catabolic process (GO:0006538);;	K00261|9.1e-259|cre:CHLREDRAFT_82916|K00261 glutamate dehydrogenase (NAD(P)+) [EC:1.4.1.3] | (RefSeq) GDH2; glutamate dehydrogenase	Arginine biosynthesis (ko00220);; Alanine, aspartate and glutamate metabolism (ko00250);; Nitrogen metabolism (ko00910);; Carbon metabolism (ko01200)	[E]	Amino acid transport and metabolism	Glutamate/Leucine/Phenylalanine/Valine dehydrogenase	Glutamate dehydrogenase A OS=Nicotiana plumbaginifolia OX=4092 GN=GDHA PE=2 SV=1	E	Amino acid transport and metabolism	hypothetical protein CHLRE_05g232150v5 [Chlamydomonas reinhardtii]
gene-CHLRE_17g705100v5	28	20	44	342	225	440	0.518311	0.31284	0.715658	5.46812	3.78004	6.4198	3.77772e-12	2.69218	up	--	--	--	--	--	--	--	--	--	--	--	predicted protein [Chlamydomonas reinhardtii]
gene-CHLRE_17g720250v5	8853	20657	18267	79635	59876	127816	152.272	301.104	275.896	1147.37	924.884	1675.54	1.0085e-07	1.75772	up	--	--	Biological Process: response to light stimulus (GO:0009416);; Cellular Component: photosystem I (GO:0009522);; Cellular Component: photosystem II (GO:0009523);; Cellular Component: chloroplast thylakoid membrane (GO:0009535);; Biological Process: photosynthesis, light harvesting in photosystem I (GO:0009768);; Cellular Component: chloroplast envelope (GO:0009941);; Cellular Component: plastoglobu…	K08915|3.9e-159|cre:CHLREDRAFT_184810|K08915 light-harvesting complex II chlorophyll a/b binding protein 4 | (RefSeq) LHCB4; chlorophyll a-b binding protein of photosystem II	Photosynthesis - antenna proteins (ko00196)	--	--	Chlorophyll A-B binding protein	Chlorophyll a-b binding protein CP29 OS=Chlamydomonas reinhardtii OX=3055 GN=Lhcb4 PE=1 SV=3	P	Inorganic ion transport and metabolism	chlorophyll a-b binding protein of photosystem II [Chlamydomonas reinhardtii]
gene-CHLRE_10g430400v5	65390	85275	85645	46743	35902	44002	3391.43	3748.02	3900.49	2030.66	1672.15	1739.25	5.74209e-15	-1.54042	down	[J]	Translation, ribosomal structure and biogenesis	Molecular Function: RNA binding (GO:0003723);; Molecular Function: structural constituent of ribosome (GO:0003735);; Biological Process: translation (GO:0006412);; Molecular Function: rRNA binding (GO:0019843);; Cellular Component: cytosolic large ribosomal subunit (GO:0022625);; Molecular Function: metal ion binding (GO:0046872);;	K02922|6.1e-48|cre:CHLREDRAFT_126163|K02922 large subunit ribosomal protein L37e | (RefSeq) RPL37; ribosomal protein L37	Ribosome (ko03010)	[J]	Translation, ribosomal structure and biogenesis	Ribosomal protein L37e	60S ribosomal protein L37-3 OS=Arabidopsis thaliana OX=3702 GN=RPL37C PE=3 SV=1	J	Translation, ribosomal structure and biogenesis	ribosomal protein L37 [Chlamydomonas reinhardtii]
gene-CHLRE_14g621200v5	79	86	66	20	43	64	0.678398	0.62496	0.499683	0.14111	0.33338	0.419865	0.00519448	-1.46266	down	--	--	--	--	--	--	--	--	--	S	Function unknown	hypothetical protein CHLRE_14g621200v5 [Chlamydomonas reinhardtii]
gene-CHLRE_17g699800v5	0	0	0	246	162	300	0	0	0	2.86649	2.02508	3.1803	8.19955e-17	7.60301	up	--	--	--	K23612|4.4e-20|vcn:VOLCADRAFT_104609|K23612 neural Wiskott-Aldrich syndrome protein | (RefSeq) hypothetical protein	Endocytosis (ko04144)	--	--	Pherophorin	--	--	--	hypothetical protein CHLRE_17g699800v5 [Chlamydomonas reinhardtii]
gene-CHLRE_16g658775v5	345	177	182	88	101	134	2.91688	1.27148	1.35292	0.618365	0.767532	0.859591	4.7291e-06	-1.73745	down	--	--	--	--	--	--	--	--	--	--	--	hypothetical protein CHLRE_16g658775v5 [Chlamydomonas reinhardtii]
gene-CHLRE_12g558350v5	33	15	9	345	416	350	0.225949	0.0857	0.050012	1.99607	2.58257	1.84407	2.7121e-14	3.5311	up	--	--	--	--	--	--	--	--	--	--	--	hypothetical protein CHLRE_12g558350v5 [Chlamydomonas reinhardtii]
gene-CHLRE_05g232350v5	1881	1845	1579	1444	1068	1277	30.2111	25.1113	22.2635	19.4196	15.4046	15.6301	1.93645e-08	-1.12601	down	--	--	--	--	--	--	--	--	--	--	--	hypothetical protein CHLRE_05g232350v5 [Chlamydomonas reinhardtii]
gene-CHLRE_16g693601v5	295	216	124	17674	21861	20896	3.75614	2.32962	1.3781	188.658	250.183	202.947	2.40049e-79	5.84663	up	--	--	--	--	--	--	--	--	--	--	--	hypothetical protein CHLRE_16g693601v5 [Chlamydomonas reinhardtii]
Chlamydomonas_reinhardtii_newGene_314	77	134	118	57	66	86	2.27462	2.71972	2.4295	1.19473	1.59048	1.54517	0.00177245	-1.27555	down	--	--	--	--	--	--	--	--	--	--	--	hypothetical protein CHLRE_12g539201v5 [Chlamydomonas reinhardtii]
gene-CHLRE_16g692004v5	986	1083	939	3588	11342	3837	8.41579	7.83116	7.03376	25.6596	86.9664	24.9685	1.78813e-05	2.03311	up	--	--	Cellular Component: cytosol (GO:0005829);; Molecular Function: unfolded protein binding (GO:0051082);; Biological Process: chaperone mediated protein folding requiring cofactor (GO:0051085);; Molecular Function: chaperone binding (GO:0051087);;	K09510|6.9e-27|vcn:VOLCADRAFT_63021|K09510 DnaJ homolog subfamily B member 4 | (RefSeq) dnj41; molecular chaperone	--	[O]	Posttranslational modification, protein turnover, chaperones	DnaJ C terminal domain	--	O	Posttranslational modification, protein turnover, chaperones	hypothetical protein CHLRE_16g692004v5 [Chlamydomonas reinhardtii]
gene-CHLRE_16g658350v5	5	10	29	263	238	346	0.022556	0.03742	0.115673	1.00968	0.979262	1.2079	8.7747e-11	3.42168	up	--	--	--	--	--	--	--	--	--	--	--	hypothetical protein CHLRE_16g658350v5 [Chlamydomonas reinhardtii]
gene-CHLRE_03g195366v5	209	130	122	986	982	969	1.32014	0.696249	0.674089	5.22028	5.57536	4.66476	1.15124e-11	2.01006	up	--	--	--	--	--	--	--	--	--	--	--	hypothetical protein CHLRE_03g195366v5 [Chlamydomonas reinhardtii]
gene-CHLRE_03g211409v5	2848	4323	3774	1101	1764	1245	28.2686	36.362	32.8958	9.14789	15.7252	9.41625	3.97889e-10	-1.97883	down	--	--	--	--	--	--	--	--	--	S	Function unknown	hypothetical protein CHLRE_03g211409v5 [Chlamydomonas reinhardtii]
gene-CHLRE_11g467693v5	818	1765	1320	5475	4345	4148	7.73129	15.348	12.3171	40.3133	30.0533	25.9436	0.000234379	1.18892	up	[S]	Function unknown	--	--	--	--	--	Protein of unknown function (DUF1517)	--	--	--	hypothetical protein CHLRE_11g467693v5 [Chlamydomonas reinhardtii]
gene-CHLRE_14g617400v5	134	431	676	8764	11665	6871	2.08109	5.69101	9.24781	114.517	163.415	81.6837	5.89236e-15	3.7115	up	--	--	Biological Process: response to reactive oxygen species (GO:0000302);; Biological Process: protein folding (GO:0006457);; Biological Process: response to heat (GO:0009408);; Biological Process: response to salt stress (GO:0009651);; Biological Process: response to hydrogen peroxide (GO:0042542);; Molecular Function: protein self-association (GO:0043621);; Molecular Function: unfolded protein bind…	K13993|2.6e-10|vcn:VOLCADRAFT_106305|K13993 HSP20 family protein | (RefSeq) hypothetical protein	Protein processing in endoplasmic reticulum (ko04141)	--	--	Hsp20/alpha crystallin family	Heat shock 22 kDa protein, chloroplastic OS=Chlamydomonas reinhardtii OX=3055 PE=2 SV=1	O	Posttranslational modification, protein turnover, chaperones	hypothetical protein CHLRE_14g617400v5 [Chlamydomonas reinhardtii]
gene-CHLRE_09g413075v5	2284	2494	2148	1133	1657	1876	21.3	19.7137	17.594	8.84856	13.8743	13.335	2.66915e-06	-1.19661	down	--	--	--	--	--	--	--	--	--	--	--	hypothetical protein CHLRE_09g413075v5 [Chlamydomonas reinhardtii]
gene-CHLRE_15g636100v5	642	850	698	6959	6105	6508	10.6474	11.8937	10.1737	96.1853	90.2154	81.7302	4.27235e-34	2.50326	up	--	--	--	--	--	--	--	--	--	--	--	hypothetical protein CHLREDRAFT_194186 [Chlamydomonas reinhardtii]
gene-CHLRE_05g238301v5	9618	9915	8932	7764	5897	7664	112.283	98.0951	91.5634	75.9244	61.8217	68.1859	4.53356e-11	-1.06607	down	--	--	--	--	--	--	--	--	--	--	--	hypothetical protein CHLRE_05g238301v5 [Chlamydomonas reinhardtii]
gene-CHLRE_09g391370v5	1382	1143	1217	736	300	1032	4.46051	3.12575	3.45061	1.98956	0.867165	2.53904	3.70477e-06	-1.54904	down	--	--	--	--	--	--	--	--	--	--	--	hypothetical protein CHLRE_09g391370v5 [Chlamydomonas reinhardtii]
gene-CHLRE_03g144947v5	3618	3570	3102	11056	10882	13992	17.8468	14.9263	13.4362	45.6886	48.2137	52.6112	1.79242e-11	1.14645	up	--	--	Molecular Function: metal ion binding (GO:0046872);;	K15172|5.4e-40|vcn:VOLCADRAFT_106802|K15172 transcription elongation factor SPT5 | (RefSeq) hypothetical protein	--	--	--	--	Zinc finger CCCH domain-containing protein 37 OS=Oryza sativa subsp. japonica OX=39947 GN=Os05g0525900 PE=2 SV=1	K	Transcription	hypothetical protein CHLRE_03g144947v5 [Chlamydomonas reinhardtii]
gene-CHLRE_03g204450v5	36	40	31	6121	5378	6017	0.163372	0.156129	0.125029	23.7335	22.3589	21.2293	4.56835e-174	6.64569	up	--	--	--	--	--	--	--	--	--	--	--	hypothetical protein CHLRE_03g204450v5 [Chlamydomonas reinhardtii]
gene-CHLRE_12g488500v5	0	5	5	541	766	538	0	0.023916	0.030262	3.17524	4.81901	2.87165	3.34611e-33	6.52447	up	[O]	Posttranslational modification, protein turnover, chaperones	Biological Process: chloroplast fission (GO:0010020);; Cellular Component: integral component of chloroplast inner membrane (GO:0031357);;	--	--	--	--	--	Protein ACCUMULATION AND REPLICATION OF CHLOROPLASTS 6, chloroplastic OS=Arabidopsis thaliana OX=3702 GN=ARC6 PE=1 SV=1	S	Function unknown	hypothetical protein CHLRE_12g488500v5 [Chlamydomonas reinhardtii]
gene-CHLRE_02g093650v5	2464	2983	2934	11350	9253	13778	41.5957	42.6701	43.495	160.515	140.279	177.279	6.81427e-16	1.36448	up	[PQ]	Inorganic ion transport and metabolism;; Secondary metabolites biosynthesis, transport and catabolism	Molecular Function: 2 iron, 2 sulfur cluster binding (GO:0051537);; Biological Process: oxidation-reduction process (GO:0055114);;	--	--	--	--	Rieske [2Fe-2S] domain	--	P	Inorganic ion transport and metabolism	rieske ferredoxin [Chlamydomonas reinhardtii]
gene-CHLRE_10g439000v5	186	307	272	16	4	33	1.66384	2.32349	2.13254	0.119838	0.028751	0.225057	1.1681e-19	-4.39746	down	[R]	General function prediction only	Molecular Function: ATP binding (GO:0005524);; Cellular Component: integral component of membrane (GO:0016021);; Molecular Function: ATPase activity (GO:0016887);; Molecular Function: ATPase activity, coupled to transmembrane movement of substances (GO:0042626);;	K05677|3.0e-31|mis:MICPUN_62845|K05677 ATP-binding cassette, subfamily D (ALD), member 3 | (RefSeq) ATP-binding cassette superfamily	ABC transporters (ko02010);; Peroxisome (ko04146)	[IR]	Lipid transport and metabolism;; General function prediction only	ABC transporter transmembrane region 2	ABC transporter D family member 2, chloroplastic OS=Arabidopsis thaliana OX=3702 GN=ABCC2 PE=1 SV=1	Q	Secondary metabolites biosynthesis, transport and catabolism	hypothetical protein CHLRE_10g439000v5 [Chlamydomonas reinhardtii]
gene-CHLRE_13g590500v5	426537	483670	441020	148047	110652	155739	4491.02	4315.65	4077.47	1305.69	1046.24	1249.69	4.42895e-54	-2.3558	down	[I]	Lipid transport and metabolism	Biological Process: lipid metabolic process (GO:0006629);; Cellular Component: integral component of membrane (GO:0016021);;	K10255|1.2e-260|cre:CHLREDRAFT_56668|K10255 acyl-lipid omega-6 desaturase (Delta-12 desaturase) [EC:1.14.19.23 1.14.19.45] | (RefSeq) DES6; omega-6-FAD, chloroplast isoform	--	--	--	Fatty acid desaturase	Omega-6 fatty acid desaturase, chloroplastic OS=Brassica napus OX=3708 PE=1 SV=1	I	Lipid transport and metabolism	omega-6-FAD, chloroplast isoform [Chlamydomonas reinhardtii]
gene-CHLRE_05g232003v5	139	165	137	51	18	25	4.76284	4.79408	4.12775	1.4439	0.553431	0.646303	2.64848e-10	-2.79258	down	--	--	--	--	--	--	--	--	--	--	--	hypothetical protein CHLRE_05g232003v5 [Chlamydomonas reinhardtii]
gene-CHLRE_17g714800v5	51	37	11	6184	6927	7161	0.613191	0.374441	0.114864	62.4657	75.0096	65.8157	4.09483e-75	6.86878	up	--	--	--	--	--	--	--	--	--	--	--	hypothetical protein CHLRE_17g714800v5 [Chlamydomonas reinhardtii]
gene-CHLRE_03g193500v5	12935	12516	10677	4610	4854	4782	57.8797	47.4598	41.9507	17.279	19.5024	16.3076	6.70547e-22	-1.95875	down	--	--	Biological Process: lipid metabolic process (GO:0006629);; Molecular Function: phosphatidylcholine 1-acylhydrolase activity (GO:0008970);;	--	--	--	--	Lipase (class 3)	Phospholipase A1 PLIP2, chloroplastic OS=Arabidopsis thaliana OX=3702 GN=PLIP2 PE=1 SV=1	I	Lipid transport and metabolism	hypothetical protein CHLRE_03g193500v5 [Chlamydomonas reinhardtii]
gene-CHLRE_06g256600v5	5119	5305	4727	2865	3525	3538	16.1003	14.1405	13.0566	7.54657	9.95494	8.48096	1.76013e-08	-1.2307	down	--	--	--	--	--	--	--	--	--	--	--	hypothetical protein CHLRE_06g256600v5 [Chlamydomonas reinhardtii]
gene-CHLRE_08g377800v5	124	106	104	464	451	344	0.691827	0.499486	0.511174	2.17187	2.2644	1.46586	0.00012721	1.27656	up	--	--	--	--	--	--	--	--	--	--	--	hypothetical protein CHLRE_08g377800v5 [Chlamydomonas reinhardtii]
gene-CHLRE_02g086500v5	149	507	582	2039	1068	1546	1.7097	4.95821	5.89354	19.7115	11.0727	13.5953	0.00980001	1.20388	up	[G]	Carbohydrate transport and metabolism	--	--	--	--	--	Histidine phosphatase superfamily (branch 1)	--	G	Carbohydrate transport and metabolism	fructose 2-6 bisphosphatase or phosphoglycerate mutase, partial [Chlamydomonas reinhardtii]
gene-CHLRE_03g176700v5	891	1184	943	738	484	727	10.1168	11.396	9.39939	7.01375	4.93545	6.28689	5.97069e-09	-1.28471	down	--	--	Molecular Function: structural constituent of ribosome (GO:0003735);; Cellular Component: mitochondrial small ribosomal subunit (GO:0005763);;	K17408|3.3e-206|cre:CHLREDRAFT_143849|K17408 small subunit ribosomal protein S29 | (RefSeq) CPL4; hypothetical protein	--	--	--	Mitochondrial ribosomal death-associated protein 3	--	J	Translation, ribosomal structure and biogenesis	hypothetical protein CHLRE_03g176700v5 [Chlamydomonas reinhardtii]
gene-CHLRE_17g742750v5	916	1508	1491	28	24	27	19.618	27.3783	28.0452	0.491169	0.454353	0.427732	1.82277e-89	-6.17438	down	--	--	--	--	--	--	--	--	--	--	--	hypothetical protein CHLRE_17g719855v5 [Chlamydomonas reinhardtii]
gene-CHLRE_12g512600v5	124657	149551	132758	90176	73386	94417	2481.26	2522.64	2320.39	1503.48	1311.75	1432.26	8.63802e-16	-1.3049	down	--	--	Molecular Function: RNA binding (GO:0003723);; Molecular Function: structural constituent of ribosome (GO:0003735);; Biological Process: translation (GO:0006412);; Cellular Component: cytosolic large ribosomal subunit (GO:0022625);;	K02883|3.0e-99|cre:CHLREDRAFT_195589|K02883 large subunit ribosomal protein L18e | (RefSeq) RPL18; ribosomal protein L18	Ribosome (ko03010)	[J]	Translation, ribosomal structure and biogenesis	Ribosomal protein 60S L18 and 50S L18e	60S ribosomal protein L18-2 OS=Arabidopsis thaliana OX=3702 GN=RPL18B PE=1 SV=2	J	Translation, ribosomal structure and biogenesis	ribosomal protein L18 [Chlamydomonas reinhardtii]
gene-CHLRE_13g567700v5	928	688	648	29360	29168	25314	18.0253	11.3163	11.0417	477.917	509.03	374.907	5.31083e-77	4.5404	up	--	--	Cellular Component: nucleosome (GO:0000786);; Cellular Component: nuclear chromatin (GO:0000790);; Molecular Function: DNA binding (GO:0003677);; Biological Process: chromatin organization (GO:0006325);; Biological Process: chromatin silencing (GO:0006342);; Molecular Function: protein heterodimerization activity (GO:0046982);;	K11251|2.2e-65|cre:CHLREDRAFT_187884|K11251 histone H2A | (RefSeq) histone H2A variant	--	[B]	Chromatin structure and dynamics	Core histone H2A/H2B/H3/H4	Probable histone H2A variant 3 OS=Arabidopsis thaliana OX=3702 GN=At1g52740 PE=1 SV=1	B	Chromatin structure and dynamics	histone H2A variant [Chlamydomonas reinhardtii]
gene-CHLRE_06g290050v5	85	42	42	213	371	252	0.319799	0.134377	0.137204	0.676948	1.26429	0.727054	0.000475522	1.65063	up	--	--	Cellular Component: integral component of membrane (GO:0016021);;	--	--	--	--	--	--	--	--	hypothetical protein CHLRE_06g290050v5 [Chlamydomonas reinhardtii]
gene-CHLRE_04g224800v5	705	712	478	6491	7896	6876	9.27564	7.93904	5.51931	71.5823	93.3608	68.9978	1.77047e-27	2.83678	up	--	--	Cellular Component: integral component of membrane (GO:0016021);; Biological Process: vesicle-mediated transport (GO:0016192);;	K08511|1.5e-73|vcn:VOLCADRAFT_78158|K08511 vesicle-associated membrane protein 72 | (RefSeq) vamp73; hypothetical protein	--	[U]	Intracellular trafficking, secretion, and vesicular transport	Synaptobrevin	Vesicle-associated membrane protein 725 OS=Arabidopsis thaliana OX=3702 GN=VAMP725 PE=2 SV=2	U	Intracellular trafficking, secretion, and vesicular transport	R-SNARE protein, VAMP72-family [Chlamydomonas reinhardtii]
gene-CHLRE_12g515850v5	504	601	635	4970	3824	4269	7.11375	7.18709	7.87215	58.7792	48.4764	45.9374	1.17785e-26	2.24683	up	--	--	Molecular Function: DNA binding (GO:0003677);; Cellular Component: nucleus (GO:0005634);; Biological Process: leading strand elongation (GO:0006272);; Biological Process: regulation of DNA replication (GO:0006275);; Biological Process: mismatch repair (GO:0006298);; Biological Process: translesion synthesis (GO:0019985);; Molecular Function: DNA polymerase processivity factor activity (GO:0030337…	K04802|1.2e-144|cre:CHLREDRAFT_140580|K04802 proliferating cell nuclear antigen | (RefSeq) PCN1; PCNA proliferating cell nuclear antigen	DNA replication (ko03030);; Base excision repair (ko03410);; Nucleotide excision repair (ko03420);; Mismatch repair (ko03430)	[L]	Replication, recombination and repair	Proliferating cell nuclear antigen, N-terminal domain	Proliferating cell nuclear antigen OS=Oryza sativa subsp. japonica OX=39947 GN=Os02g0805200 PE=1 SV=2	L	Replication, recombination and repair	PCNA proliferating cell nuclear antigen [Chlamydomonas reinhardtii]
gene-CHLRE_12g507909v5	103	96	147	860	1085	958	0.334455	0.263858	0.421199	2.35045	3.18174	2.38311	3.61585e-15	2.40586	up	--	--	--	--	--	--	--	--	--	--	--	hypothetical protein CHLRE_12g507909v5 [Chlamydomonas reinhardtii]
gene-CHLRE_09g388150v5	900	1335	1209	885	660	959	14.7774	18.5742	17.4387	12.1708	9.73656	11.9958	1.0875e-06	-1.11336	down	--	--	Molecular Function: structural constituent of ribosome (GO:0003735);; Cellular Component: ribosome (GO:0005840);; Biological Process: translation (GO:0006412);;	K02919|6.3e-40|vcn:VOLCADRAFT_95605|K02919 large subunit ribosomal protein L36 | (RefSeq) mrpL36; mitochondrial ribosomal protein L36	Ribosome (ko03010)	--	--	Ribosomal protein L36	--	--	--	mitochondrial ribosomal protein L36 [Chlamydomonas reinhardtii]
Chlamydomonas_reinhardtii_newGene_528	5445	5977	5196	2130	1624	1889	121.356	112.893	101.686	39.7673	32.5012	32.0867	4.75018e-33	-2.19133	down	--	--	--	--	--	--	--	--	--	--	--	hypothetical protein CHLRE_11g467533v5 [Chlamydomonas reinhardtii]
gene-CHLRE_10g440650v5	12	21	15	151	104	82	0.184658	0.268201	0.195286	1.9609	1.44741	0.967227	9.91638e-05	2.08642	up	--	--	--	K22857|1.5e-131|cre:CHLREDRAFT_169302|K22857 EEF1A lysine methyltransferase 4 [EC:2.1.1.-] | (RefSeq) predicted protein	--	[E]	Amino acid transport and metabolism	Methyltransferase domain	--	S	Function unknown	hypothetical protein CHLRE_10g440650v5 [Chlamydomonas reinhardtii]
gene-CHLRE_02g076600v5	173	273	246	1173	496	764	3.09114	4.14066	3.85651	17.5998	7.96479	10.4259	0.00158549	1.12479	up	[J]	Translation, ribosomal structure and biogenesis	Molecular Function: aminoacyl-tRNA hydrolase activity (GO:0004045);;	K01056|1.4e-89|cre:CHLREDRAFT_97157|K01056 peptidyl-tRNA hydrolase, PTH1 family [EC:3.1.1.29] | (RefSeq) predicted protein	--	[J]	Translation, ribosomal structure and biogenesis	Peptidyl-tRNA hydrolase	Peptidyl-tRNA hydrolase, chloroplastic OS=Arabidopsis thaliana OX=3702 GN=At1g18440 PE=2 SV=2	J	Translation, ribosomal structure and biogenesis	hypothetical protein CHLRE_02g076600v5 [Chlamydomonas reinhardtii]
gene-CHLRE_05g230900v5	135	129	132	1120	1663	1229	1.36227	1.09658	1.17037	9.47318	15.0833	9.46202	1.15098e-18	2.69206	up	--	--	Biological Process: phospholipid metabolic process (GO:0006644);; Molecular Function: phosphatidate phosphatase activity (GO:0008195);; Cellular Component: integral component of membrane (GO:0016021);;	K18693|1.1e-96|vcn:VOLCADRAFT_82105|K18693 diacylglycerol diphosphate phosphatase / phosphatidate phosphatase [EC:3.1.3.81 3.1.3.4] | (RefSeq) hypothetical protein	Glycerolipid metabolism (ko00561);; Glycerophospholipid metabolism (ko00564)	[I]	Lipid transport and metabolism	PAP2 superfamily	Putative lipid phosphate phosphatase 3, chloroplastic OS=Arabidopsis thaliana OX=3702 GN=LPP3 PE=2 SV=1	I	Lipid transport and metabolism	hypothetical protein CHLRE_05g230900v5 [Chlamydomonas reinhardtii]
gene-CHLRE_09g396550v5	17660	18431	16689	8144	8733	8650	100.938	89.271	83.7616	38.99	44.8206	37.6785	2.32661e-17	-1.66778	down	--	--	--	--	--	--	--	--	--	--	--	hypothetical protein CHLRE_09g396550v5 [Chlamydomonas reinhardtii]
gene-CHLRE_12g487500v5	485	393	413	250	99	354	4.28717	2.94539	3.20739	1.84937	0.785337	2.3835	2.11508e-05	-1.56431	down	--	--	Cellular Component: cellular_component (GO:0005575);; Cellular Component: intracellular (GO:0005622);; Cellular Component: cell (GO:0005623);; Cellular Component: cytoplasm (GO:0005737);; Biological Process: cellular aromatic compound metabolic process (GO:0006725);; Biological Process: porphyrin-containing compound metabolic process (GO:0006778);; Biological Process: porphyrin-containing compoun…	K22013|4.9e-53|csl:COCSUDRAFT_61770|K22013 magnesium dechelatase [EC:4.99.1.10] | (RefSeq) hypothetical protein	Porphyrin and chlorophyll metabolism (ko00860)	--	--	Staygreen protein	Protein STAY-GREEN 1, chloroplastic OS=Solanum lycopersicum OX=4081 GN=SGR1 PE=1 SV=1	S	Function unknown	hypothetical protein CHLRE_12g487500v5 [Chlamydomonas reinhardtii]
gene-CHLRE_13g589300v5	23	29	15	1064	941	932	0.162477	0.175185	0.090452	6.43715	6.10464	5.12997	1.08282e-49	4.73443	up	--	--	Cellular Component: nuclear condensin complex (GO:0000799);; Molecular Function: chromatin binding (GO:0003682);; Biological Process: mitotic chromosome condensation (GO:0007076);; Molecular Function: DNA topoisomerase binding (GO:0044547);; Molecular Function: DNA topoisomerase (ATP-hydrolyzing) activator activity (GO:0072587);;	K06676|2.6e-07|cic:CICLE_v10014542mg|K06676 condensin complex subunit 2 | (RefSeq) hypothetical protein	--	--	--	Condensin complex subunit 2	--	--	--	hypothetical protein CHLRE_13g589300v5 [Chlamydomonas reinhardtii]
gene-CHLRE_17g721800v5	131	108	91	453	224	462	2.16566	1.50894	1.32147	6.27528	3.32634	5.82733	0.00134791	1.08254	up	--	--	Molecular Function: RNA binding (GO:0003723);;	--	--	--	--	--	--	--	--	hypothetical protein CHLRE_17g721800v5 [Chlamydomonas reinhardtii]
gene-CHLRE_07g355500v5	12986	15293	14573	6005	2602	7780	160.335	160.017	158.006	62.1013	28.8417	73.2113	8.44097e-13	-2.0707	down	--	--	Cellular Component: ubiquitin ligase complex (GO:0000151);; Molecular Function: metal ion binding (GO:0046872);;	--	--	[R]	General function prediction only	Yippee zinc-binding/DNA-binding /Mis18, centromere assembly	Protein yippee-like At5g53940 OS=Arabidopsis thaliana OX=3702 GN=At5g53940 PE=2 SV=1	S	Function unknown	predicted protein [Chlamydomonas reinhardtii]
gene-CHLRE_17g702351v5	234	222	158	136	105	195	0.54853	0.439481	0.324262	0.266007	0.22004	0.34786	0.000262963	-1.15409	down	[R]	General function prediction only	Cellular Component: histone methyltransferase complex (GO:0035097);; Molecular Function: histone methyltransferase activity (H3-K4 specific) (GO:0042800);; Biological Process: positive regulation of transcription, DNA-templated (GO:0045893);; Biological Process: histone H3-K4 methylation (GO:0051568);;	K11422|4.2e-19|cme:CYME_CMG025C|K11422 [histone H3]-lysine4 N-trimethyltransferase SETD1 [EC:2.1.1.354] | (RefSeq) unknown RNA binding protein	Lysine degradation (ko00310)	[BK]	Chromatin structure and dynamics;; Transcription	SET domain	Histone-lysine N-methyltransferase ATX4 OS=Arabidopsis thaliana OX=3702 GN=ATX4 PE=2 SV=3	K	Transcription	hypothetical protein CHLRE_17g702351v5 [Chlamydomonas reinhardtii]
gene-CHLRE_12g501250v5	0	11	4	1121	1207	939	0	0.082579	0.028277	8.79365	10.1537	6.70647	1.21711e-12	6.07578	up	--	--	--	--	--	--	--	--	--	--	--	hypothetical protein CHLRE_12g501250v5 [Chlamydomonas reinhardtii]
gene-CHLRE_02g095065v5	11	10	7	249	335	261	0.071571	0.05308	0.036176	1.35663	1.96313	1.29362	1.00755e-19	4.14499	up	--	--	Biological Process: protein deneddylation (GO:0000338);; Cellular Component: COP9 signalosome (GO:0008180);; Biological Process: COP9 signalosome assembly (GO:0010387);;	K12181|5.0e-22|cre:CHLREDRAFT_179443|K12181 COP9 signalosome complex subunit 8 | (RefSeq) predicted protein	--	--	--	--	--	--	--	hypothetical protein CHLRE_02g095065v5 [Chlamydomonas reinhardtii]
gene-CHLRE_12g537641v5	1274	1151	1228	408	683	672	12.7365	9.75605	10.7848	3.41565	6.12847	5.11943	7.71339e-09	-1.65618	down	--	--	Cellular Component: endoplasmic reticulum (GO:0005783);; Biological Process: phospholipid biosynthetic process (GO:0008654);; Cellular Component: membrane (GO:0016020);; Cellular Component: integral component of membrane (GO:0016021);; Molecular Function: transferase activity, transferring acyl groups (GO:0016746);; Biological Process: triglyceride biosynthetic process (GO:0019432);; Biological P…	K13519|4.2e-202|vcn:VOLCADRAFT_120919|K13519 lysophospholipid acyltransferase [EC:2.3.1.51 2.3.1.23 2.3.1.-] | (RefSeq) hypothetical protein	Glycerolipid metabolism (ko00561);; Glycerophospholipid metabolism (ko00564);; Ether lipid metabolism (ko00565)	[S]	Function unknown	MBOAT, membrane-bound O-acyltransferase family	Lysophospholipid acyltransferase 1 OS=Arabidopsis thaliana OX=3702 GN=LPCAT1 PE=1 SV=1	S	Function unknown	hypothetical protein CHLRE_12g537641v5 [Chlamydomonas reinhardtii]
gene-CHLRE_02g095550v5	114	89	90	447	710	591	0.081658	0.054183	0.05638	0.269064	0.458492	0.323589	1.36634e-08	1.9258	up	[J]	Translation, ribosomal structure and biogenesis	Biological Process: ribosomal large subunit assembly (GO:0000027);; Molecular Function: ATP binding (GO:0005524);; Biological Process: rRNA processing (GO:0006364);; Molecular Function: ATPase activity (GO:0016887);; Cellular Component: preribosome, large subunit precursor (GO:0030687);;	K14572|1.4e-51|ota:OT_ostta01g04120|K14572 midasin | (RefSeq) von Willebrand factor, type A	Ribosome biogenesis in eukaryotes (ko03008)	[R]	General function prediction only	AAA domain (dynein-related subfamily)	Midasin OS=Arabidopsis thaliana OX=3702 GN=MDN1 PE=1 SV=1	S	Function unknown	hypothetical protein CHLRE_02g095550v5 [Chlamydomonas reinhardtii]
gene-CHLRE_14g627800v5	22	24	20	114	61	102	0.328643	0.301537	0.264128	1.45018	0.827912	1.18031	0.00588962	1.34737	up	[I]	Lipid transport and metabolism	Molecular Function: fatty-acyl-CoA binding (GO:0000062);;	--	--	[I]	Lipid transport and metabolism	Acyl CoA binding protein	--	I	Lipid transport and metabolism	hypothetical protein CHLRE_14g627800v5 [Chlamydomonas reinhardtii]
gene-CHLRE_12g551552v5	0	0	0	371	233	196	0	0	0	2.10983	1.4198	1.01505	2.81924e-17	7.73167	up	--	--	--	--	--	--	--	Pherophorin	--	--	--	hypothetical protein CHLRE_12g551552v5 [Chlamydomonas reinhardtii]
gene-CHLRE_16g663100v5	187	188	184	875	615	918	2.33189	1.9844	2.01641	9.17084	6.9061	8.75035	1.78131e-11	1.43106	up	[M]	Cell wall/membrane/envelope biogenesis	Molecular Function: UDP-N-acetylglucosamine-dolichyl-phosphate N-acetylglucosaminephosphotransferase activity (GO:0003975);; Biological Process: protein N-linked glycosylation (GO:0006487);; Biological Process: dolichyl diphosphate biosynthetic process (GO:0006489);; Molecular Function: phospho-N-acetylmuramoyl-pentapeptide-transferase activity (GO:0008963);; Cellular Component: integral componen…	K01001|8.2e-222|cre:CHLREDRAFT_139119|K01001 UDP-N-acetylglucosamine--dolichyl-phosphate N-acetylglucosaminephosphotransferase [EC:2.7.8.15] | (RefSeq) predicted protein	N-Glycan biosynthesis (ko00510)	[G]	Carbohydrate transport and metabolism	Glycosyl transferase family 4	--	G	Carbohydrate transport and metabolism	hypothetical protein CHLRE_16g663100v5 [Chlamydomonas reinhardtii]
gene-CHLRE_06g278169v5	14	14	8	150	70	131	0.142802	0.115075	0.068892	1.29383	0.643442	1.02641	1.95254e-06	2.48887	up	--	--	--	--	--	--	--	--	--	--	--	predicted protein [Chlamydomonas reinhardtii]
gene-CHLRE_13g607550v5	992	1109	1039	839	273	995	12.1657	11.523	11.1851	8.613	3.00102	9.30004	0.000502693	-1.26967	down	--	--	--	--	--	--	--	--	--	--	--	hypothetical protein CHLRE_13g607550v5 [Chlamydomonas reinhardtii]
gene-CHLRE_16g655050v5	927	1126	979	533	275	759	6.066	6.24216	5.62575	2.92204	1.6123	3.78393	1.31018e-08	-1.63763	down	--	--	--	--	--	--	--	--	--	--	--	hypothetical protein CHLRE_16g655050v5 [Chlamydomonas reinhardtii]
gene-CHLRE_12g486850v5	0	0	0	82	49	105	0	0	0	0.770598	0.493941	0.906491	1.35524e-09	6.12287	up	--	--	--	--	--	--	--	--	--	--	--	hypothetical protein CHLRE_12g486850v5 [Chlamydomonas reinhardtii]
gene-CHLRE_05g239450v5	916	2308	2145	8876	4558	6211	3.38528	7.22715	6.96028	27.4807	15.1291	17.4964	0.00174594	1.1851	up	[L]	Replication, recombination and repair	Molecular Function: phosphatase activity (GO:0016791);;	K14165|7.7e-68|cre:CHLREDRAFT_120200|K14165 atypical dual specificity phosphatase [EC:3.1.3.16 3.1.3.48] | (RefSeq) predicted protein	--	[L]	Replication, recombination and repair	RNA ligase	Transcription factor bHLH140 OS=Arabidopsis thaliana OX=3702 GN=BHLH140 PE=3 SV=1	V	Defense mechanisms	hypothetical protein CHLRE_05g239450v5 [Chlamydomonas reinhardtii]
gene-CHLRE_13g577450v5	1486	2658	2160	1502	713	1777	9.75908	14.7912	12.4574	8.25949	4.20488	8.89318	2.40316e-05	-1.33768	down	[C]	Energy production and conversion	Molecular Function: glycerol-3-phosphate dehydrogenase activity (GO:0004368);; Cellular Component: mitochondrion (GO:0005739);; Biological Process: glycerol-3-phosphate metabolic process (GO:0006072);; Cellular Component: glycerol-3-phosphate dehydrogenase complex (GO:0009331);;	K00111|8.5e-203|vcn:VOLCADRAFT_80593|K00111 glycerol-3-phosphate dehydrogenase [EC:1.1.5.3] | (RefSeq) hypothetical protein	Glycerophospholipid metabolism (ko00564)	[C]	Energy production and conversion	C-terminal domain of alpha-glycerophosphate oxidase	Glycerol-3-phosphate dehydrogenase SDP6, mitochondrial OS=Arabidopsis thaliana OX=3702 GN=SDP6 PE=1 SV=1	C	Energy production and conversion	hypothetical protein CHLRE_13g577450v5 [Chlamydomonas reinhardtii]
gene-CHLRE_07g341553v5	38	41	33	93	277	198	0.139519	0.127082	0.104489	0.287435	0.921542	0.558443	0.0016429	1.6727	up	--	--	Cellular Component: integral component of membrane (GO:0016021);;	K03023|3.2e-10|qsu:112001605|K03023 DNA-directed RNA polymerase III subunit RPC3 | (RefSeq) uncharacterized protein LOC112001605	RNA polymerase (ko03020)	[R]	General function prediction only	Reverse transcriptase (RNA-dependent DNA polymerase)	Secreted RxLR effector protein 78 OS=Plasmopara viticola OX=143451 GN=RXLR78 PE=3 SV=1	--	--	hypothetical protein CHLRE_07g341553v5 [Chlamydomonas reinhardtii]
gene-CHLRE_17g707350v5	28630	25473	22864	21622	8080	23172	376.546	283.912	264.061	238.208	95.4271	232.264	8.10705e-05	-1.22977	down	--	--	--	--	--	--	--	--	--	--	--	hypothetical protein CHLRE_17g707350v5 [Chlamydomonas reinhardtii]
gene-CHLRE_01g013350v5	319	344	339	2023	1412	4590	5.4203	4.94815	5.05749	28.8232	21.5672	59.5201	1.1505e-11	2.23177	up	--	--	--	K05291|9.8e-73|vcn:VOLCADRAFT_107210|K05291 GPI-anchor transamidase subunit S | (RefSeq) hypothetical protein	Glycosylphosphatidylinositol (GPI)-anchor biosynthesis (ko00563)	--	--	--	--	--	--	predicted protein [Chlamydomonas reinhardtii]
gene-CHLRE_17g731800v5	6764	10468	9278	7816	5679	6546	49.4532	64.857	59.5643	47.8658	37.2845	36.474	2.06585e-05	-1.03958	down	--	--	Molecular Function: protein binding (GO:0005515);;	--	--	--	--	Kazal-type serine protease inhibitor domain	--	--	--	hypothetical protein CHLRE_17g731800v5 [Chlamydomonas reinhardtii]
gene-CHLRE_08g379750v5	65	80	91	522	347	499	1.63129	1.70641	1.99629	11.0065	7.84884	9.57231	9.15918e-11	1.8464	up	--	--	Cellular Component: integral component of membrane (GO:0016021);;	K19385|3.7e-80|cre:CHLREDRAFT_95044|K19385 transmembrane protein 216 | (RefSeq) predicted protein	--	--	--	Predicted membrane protein	--	S	Function unknown	hypothetical protein CHLRE_08g379750v5 [Chlamydomonas reinhardtii]
gene-CHLRE_16g656800v5	1473	1060	1043	2982	4636	3516	7.70401	4.69761	4.78841	13.0662	21.7803	14.0165	0.00142367	1.01752	up	--	--	--	--	--	--	--	NLI interacting factor-like phosphatase	--	U	Intracellular trafficking, secretion, and vesicular transport	hypothetical protein CHLRE_16g656800v5 [Chlamydomonas reinhardtii]
gene-CHLRE_01g054150v5	6326	8790	6837	4543	2116	5573	42.9144	50.5328	40.7277	25.814	12.8911	28.8146	7.56314e-08	-1.52718	down	[O]	Posttranslational modification, protein turnover, chaperones	Molecular Function: thioredoxin-disulfide reductase activity (GO:0004791);; Molecular Function: enzyme activator activity (GO:0008047);; Cellular Component: chloroplast stroma (GO:0009570);; Biological Process: regulation of chlorophyll biosynthetic process (GO:0010380);; Biological Process: regulation of starch biosynthetic process (GO:0010581);; Molecular Function: oxidoreductase activity, acti…	K00384|1.4e-277|cre:CHLREDRAFT_78928|K00384 thioredoxin reductase (NADPH) [EC:1.8.1.9] | (RefSeq) NTRC1; NADPH-dependent thioredoxin reductase	Selenocompound metabolism (ko00450)	[O]	Posttranslational modification, protein turnover, chaperones	Pyridine nucleotide-disulphide oxidoreductase	Thioredoxin reductase NTRC OS=Oryza sativa subsp. japonica OX=39947 GN=Os07g0657900 PE=1 SV=2	O	Posttranslational modification, protein turnover, chaperones	hypothetical protein CHLRE_01g054150v5 [Chlamydomonas reinhardtii]
gene-CHLRE_07g321200v5	496	623	514	371	232	377	3.61422	3.84445	3.28588	2.2582	1.51723	2.09111	3.27048e-09	-1.39335	down	--	--	Molecular Function: protein-lysine N-methyltransferase activity (GO:0016279);; Biological Process: peptidyl-lysine monomethylation (GO:0018026);;	--	--	--	--	--	--	S	Function unknown	hypothetical protein CHLRE_07g321200v5 [Chlamydomonas reinhardtii]
gene-CHLRE_16g660000v5	1923	2459	2031	1814	849	2272	22.6991	24.6044	21.0495	17.9395	9.00117	20.4388	0.000241027	-1.06881	down	[R]	General function prediction only	Molecular Function: manganese ion transmembrane transporter activity (GO:0005384);; Cellular Component: chloroplast (GO:0009507);; Cellular Component: integral component of membrane (GO:0016021);; Molecular Function: metal ion transmembrane transporter activity (GO:0046873);; Biological Process: manganese ion transmembrane transport (GO:0071421);;	K23541|1.7e-28|ccp:CHC_T00007979001|K23541 Ca2+/H+ antiporter, TMEM165/GDT1 family | (RefSeq) hypothetical protein	--	[S]	Function unknown	Uncharacterized protein family UPF0016	Protein PAM71-homolog, chloroplastic OS=Arabidopsis thaliana OX=3702 GN=PAM71-HL PE=1 SV=2	S	Function unknown	hypothetical protein CHLRE_16g660000v5 [Chlamydomonas reinhardtii]
gene-CHLRE_08g385300v5	26	79	64	359	188	326	0.32513	0.848785	0.706904	3.81877	2.14035	3.15159	0.000335427	1.63827	up	--	--	Cellular Component: nucleus (GO:0005634);; Molecular Function: histone-lysine N-methyltransferase activity (GO:0018024);; Biological Process: histone lysine methylation (GO:0034968);;	K11426|4.1e-20|cre:CHLREDRAFT_143611|K11426 [histone H3]-lysine4/36 N-trimethyltransferase SMYD [EC:2.1.1.354 2.1.1.357] | (RefSeq) histone methyltransferase	Lysine degradation (ko00310)	--	--	SET domain	--	B	Chromatin structure and dynamics	predicted protein [Chlamydomonas reinhardtii]
gene-CHLRE_12g550750v5	6206	7424	6216	3008	1762	2674	124.874	126.595	109.825	50.6975	31.8285	41.0029	1.47903e-23	-2.06487	down	[O]	Posttranslational modification, protein turnover, chaperones	Cellular Component: mitochondrion (GO:0005739);; Biological Process: tricarboxylic acid cycle (GO:0006099);; Biological Process: mitochondrial electron transport, succinate to ubiquinone (GO:0006121);; Biological Process: protein-FAD linkage (GO:0018293);; Biological Process: mitochondrial respiratory chain complex II assembly (GO:0034553);;	--	--	[S]	Function unknown	Flavinator of succinate dehydrogenase	Succinate dehydrogenase assembly factor 2, mitochondrial OS=Arabidopsis thaliana OX=3702 GN=SDHAF2 PE=1 SV=1	S	Function unknown	predicted protein [Chlamydomonas reinhardtii]
gene-CHLRE_13g604350v5	97	88	83	261	356	433	0.420944	0.320556	0.315116	0.945659	1.38498	1.43139	5.57833e-05	1.30125	up	[T]	Signal transduction mechanisms	Molecular Function: protein kinase activity (GO:0004672);; Molecular Function: ATP binding (GO:0005524);;	K04419|1.7e-69|cre:CHLREDRAFT_168263|K04419 mitogen-activated protein kinase kinase kinase 11 [EC:2.7.11.25] | (RefSeq) predicted protein	--	[T]	Signal transduction mechanisms	Protein tyrosine and serine/threonine kinase	Serine/threonine-protein kinase STY13 OS=Arabidopsis thaliana OX=3702 GN=STY13 PE=1 SV=2	T	Signal transduction mechanisms	hypothetical protein CHLRE_13g604350v5 [Chlamydomonas reinhardtii]
gene-CHLRE_09g415400v5	101	88	76	467	286	554	0.279517	0.207124	0.183543	1.08772	0.713132	1.17327	4.94773e-08	1.59661	up	--	--	Biological Process: retrograde vesicle-mediated transport, Golgi to ER (GO:0006890);;	K20473|0.0e+00|cre:CHLREDRAFT_175468|K20473 neuroblastoma-amplified sequence | (RefSeq) predicted protein	--	--	--	Secretory pathway protein Sec39	--	S	Function unknown	hypothetical protein CHLRE_09g415400v5 [Chlamydomonas reinhardtii]
gene-CHLRE_12g552850v5	30	50	51	249	174	288	0.309195	0.446852	0.47175	2.21646	1.66308	2.33612	2.1965e-06	1.72876	up	[O]	Posttranslational modification, protein turnover, chaperones	Biological Process: iron-sulfur cluster assembly (GO:0016226);;	--	--	[E]	Amino acid transport and metabolism	Aminomethyltransferase folate-binding domain	Putative transferase At1g60990, chloroplastic OS=Arabidopsis thaliana OX=3702 GN=At1g60990 PE=1 SV=1	E	Amino acid transport and metabolism	hypothetical protein CHLRE_12g552850v5 [Chlamydomonas reinhardtii]
gene-CHLRE_15g638956v5	91	73	93	602	275	790	0.468925	0.317514	0.417894	2.59924	1.27111	3.10528	3.27139e-08	1.94508	up	--	--	--	--	--	--	--	RAP domain	--	S	Function unknown	hypothetical protein CHLRE_15g638956v5 [Chlamydomonas reinhardtii]
gene-CHLRE_17g696500v5	185	111	84	11339	13365	12805	2.23117	1.13126	0.882434	114.775	145.032	117.923	1.88812e-85	5.90206	up	--	--	--	--	--	--	--	Pherophorin	--	--	--	cell wall protein pherophorin-C19 [Chlamydomonas reinhardtii]
gene-CHLRE_09g403151v5	1301	853	612	235	151	319	9.0123	5.00631	3.72377	1.36321	0.936913	1.68218	4.64864e-16	-2.61274	down	--	--	Cellular Component: integral component of membrane (GO:0016021);;	--	--	--	--	--	--	--	--	hypothetical protein CHLRE_09g403151v5 [Chlamydomonas reinhardtii]
gene-CHLRE_03g171179v5	1455	1669	1400	934	285	962	12.1768	11.8391	10.2847	6.54564	2.13861	6.13544	1.0424e-06	-1.72997	down	--	--	--	--	--	--	--	--	--	--	--	hypothetical protein CHLRE_03g171179v5 [Chlamydomonas reinhardtii]
gene-CHLRE_03g197850v5	1118	1116	1069	68	80	136	12.0912	10.233	10.1582	0.61586	0.77411	1.11792	3.2166e-63	-4.1676	down	--	--	--	--	--	--	--	Domain of unknown function (DUF3067)	--	S	Function unknown	hypothetical protein CHLRE_03g197850v5 [Chlamydomonas reinhardtii]
gene-CHLRE_02g120250v5	5042	6228	6098	3225	1461	4845	32.4108	33.9597	34.3994	17.361	8.41346	23.6888	6.81026e-07	-1.56257	down	[NW]	Cell motility;; Extracellular structures	Molecular Function: protein kinase activity (GO:0004672);; Molecular Function: ATP binding (GO:0005524);;	K07760|8.1e-10|cqi:110719073|K07760 cyclin-dependent kinase [EC:2.7.11.22] | (RefSeq) cell division control protein 2 homolog D-like	--	[R]	General function prediction only	Protein kinase domain	Serine/threonine-protein kinase stt7, chloroplastic OS=Chlamydomonas reinhardtii OX=3055 GN=STT7 PE=1 SV=1	T	Signal transduction mechanisms	RecName: Full=Serine/threonine-protein kinase stt7, chloroplastic; Flags: Precursor [Chlamydomonas reinhardtii]
gene-CHLRE_01g017050v5	4831	5346	4077	3551	2001	2902	55.1536	51.7251	40.8663	33.9572	20.5096	25.2501	1.06557e-09	-1.40283	down	--	--	Cellular Component: integral component of membrane (GO:0016021);;	K15100|7.7e-113|vcn:VOLCADRAFT_97694|K15100 solute carrier family 25 (mitochondrial citrate transporter), member 1 | (RefSeq) hypothetical protein	--	[C]	Energy production and conversion	Mitochondrial carrier protein	--	C	Energy production and conversion	hypothetical protein CHLRE_01g017050v5 [Chlamydomonas reinhardtii]
gene-CHLRE_11g481600v5	444	568	199	27187	33268	36817	4.43055	4.80193	1.73726	227.303	298.202	280.064	7.93529e-62	5.57973	up	--	--	--	--	--	--	--	Pherophorin	--	--	--	hydroxyproline-rich glycoprotein, stress-induced [Chlamydomonas reinhardtii]
gene-CHLRE_05g234150v5	34	36	22	792	1016	1021	0.180363	0.160274	0.101836	3.57797	4.92135	4.19734	5.56017e-41	4.23696	up	--	--	--	--	--	--	--	--	--	--	--	hypothetical protein CHLRE_05g234150v5 [Chlamydomonas reinhardtii]
gene-CHLRE_14g627917v5	426	340	391	0	0	0	5.49095	3.75508	4.51755	0	0	0	1.45803e-29	-9.40775	down	[Q]	Secondary metabolites biosynthesis, transport and catabolism	Biological Process: lipid biosynthetic process (GO:0008610);;	--	--	--	--	Thioesterase domain	--	S	Function unknown	hypothetical protein CHLRE_14g627917v5 [Chlamydomonas reinhardtii]
gene-CHLRE_17g704100v5	12	16	12	649	634	905	0.108765	0.12869	0.095343	5.3425	5.59303	6.77715	3.22024e-52	5.01241	up	--	--	--	--	--	--	--	--	--	--	--	hypothetical protein CHLRE_17g704100v5 [Chlamydomonas reinhardtii]
gene-CHLRE_04g217938v5	60	50	46	14	29	39	0.386705	0.274871	0.256751	0.074376	0.169023	0.188591	0.00796997	-1.5058	down	--	--	Molecular Function: protein binding (GO:0005515);;	--	--	--	--	IQ calmodulin-binding motif	--	S	Function unknown	hypothetical protein CHLRE_04g217938v5 [Chlamydomonas reinhardtii]
gene-CHLRE_03g163376v5	23	29	34	103	88	168	0.441194	0.468412	0.558191	1.65315	1.50235	2.45729	0.00312075	1.33342	up	--	--	--	--	--	--	--	--	--	--	--	hypothetical protein CHLRE_03g163376v5 [Chlamydomonas reinhardtii]
gene-CHLRE_03g176150v5	248	149	254	6565	6399	6771	3.96679	2.01616	3.56985	88.0866	92.056	82.6577	8.07138e-61	4.23172	up	--	--	--	--	--	--	--	--	--	--	--	hypothetical protein CHLREDRAFT_182800 [Chlamydomonas reinhardtii]
gene-CHLRE_07g322300v5	121	91	93	457	452	407	0.600497	0.382381	0.402957	1.90504	2.02083	1.5434	2.11473e-06	1.46028	up	--	--	Molecular Function: DNA binding (GO:0003677);; Molecular Function: DNA helicase activity (GO:0003678);; Molecular Function: ATP binding (GO:0005524);; Cellular Component: nucleus (GO:0005634);; Biological Process: nucleobase-containing compound metabolic process (GO:0006139);; Biological Process: DNA duplex unwinding (GO:0032508);; Biological Process: establishment of sister chromatid cohesion (G…	K11273|1.3e-121|cvr:CHLNCDRAFT_58862|K11273 chromosome transmission fidelity protein 1 [EC:3.6.4.13] | (RefSeq) hypothetical protein	--	[L]	Replication, recombination and repair	Helicase C-terminal domain	Regulator of telomere elongation helicase 1 homolog OS=Oryza sativa subsp. japonica OX=39947 GN=RTEL1 PE=2 SV=1	L	Replication, recombination and repair	hypothetical protein CHLRE_07g322300v5 [Chlamydomonas reinhardtii]
gene-CHLRE_08g367200v5	685	705	740	2045	2211	2662	5.16464	4.50347	4.8973	12.9135	14.9658	15.293	1.35734e-07	1.04514	up	--	--	Cellular Component: GARP complex (GO:0000938);; Cellular Component: cytosol (GO:0005829);; Biological Process: Golgi to vacuole transport (GO:0006896);; Molecular Function: Rab GTPase binding (GO:0017137);; Molecular Function: syntaxin binding (GO:0019905);; Biological Process: endocytic recycling (GO:0032456);; Biological Process: retrograde transport, endosome to Golgi (GO:0042147);;	K20298|0.0e+00|vcn:VOLCADRAFT_80331|K20298 vacuolar protein sorting-associated protein 52 | (RefSeq) hypothetical protein	--	[UZ]	Intracellular trafficking, secretion, and vesicular transport;; Cytoskeleton	Vps52 / Sac2 family	Vacuolar protein sorting-associated protein 52 A OS=Arabidopsis thaliana OX=3702 GN=VPS52 PE=1 SV=1	--	--	hypothetical protein CHLRE_08g367200v5 [Chlamydomonas reinhardtii]
gene-CHLRE_11g467788v5	53	74	46	21	36	34	1.99517	2.37576	1.53134	0.668192	1.21833	0.964378	0.0051825	-1.48633	down	--	--	--	--	--	--	--	--	--	--	--	hypothetical protein CHLRE_11g467788v5 [Chlamydomonas reinhardtii]
gene-CHLRE_16g652700v5	29	29	24	160	59	308	0.168543	0.142428	0.12178	0.792103	0.310087	1.39071	0.000860043	1.84265	up	--	--	--	--	--	--	--	--	--	P	Inorganic ion transport and metabolism	hypothetical protein CHLRE_16g652700v5 [Chlamydomonas reinhardtii]
gene-CHLRE_08g364100v5	6	2	5	57	51	69	0.051541	0.013263	0.034204	0.445987	0.429542	0.495214	3.10709e-05	2.85419	up	[S]	Function unknown	--	--	--	--	--	Esterase-like activity of phytase	--	--	--	predicted protein [Chlamydomonas reinhardtii]
gene-CHLRE_11g483250v5	46	26	45	455	352	828	0.329223	0.156509	0.279696	2.75349	2.28038	4.56075	8.59656e-17	3.02962	up	--	--	--	--	--	--	--	Pherophorin	--	--	--	hypothetical protein CHLRE_11g483250v5 [Chlamydomonas reinhardtii]
gene-CHLRE_12g497800v5	99	106	66	550	349	755	0.255091	0.230173	0.150085	1.19614	0.813632	1.49511	1.84665e-09	1.88782	up	--	--	--	--	--	--	--	--	--	--	--	hypothetical protein CHLRE_12g497800v5 [Chlamydomonas reinhardtii]
gene-CHLRE_12g523600v5	6	0	9	346	533	390	0.012342	0	0.01739	0.649235	1.0717	0.664347	7.75395e-23	5.45823	up	--	--	Molecular Function: thiol-dependent ubiquitin-specific protease activity (GO:0004843);; Cellular Component: nucleus (GO:0005634);; Cellular Component: cytoplasm (GO:0005737);; Molecular Function: K63-linked polyubiquitin modification-dependent protein binding (GO:0070530);; Biological Process: protein deubiquitination involved in ubiquitin-dependent protein catabolic process (GO:0071947);;	--	--	--	--	Protein of unknown function (DUF3638)	--	S	Function unknown	hypothetical protein CHLRE_12g523600v5 [Chlamydomonas reinhardtii]
gene-CHLRE_01g028423v5	18	9	5	108	47	110	0.215953	0.084674	0.049436	1.10953	0.51672	1.02529	0.000538081	2.20234	up	[E]	Amino acid transport and metabolism	Cellular Component: cytoplasm (GO:0005737);; Biological Process: cellular amino acid metabolic process (GO:0006520);; Molecular Function: carboxy-lyase activity (GO:0016831);; Molecular Function: pyridoxal phosphate binding (GO:0030170);;	K01593|4.2e-246|cre:CHLREDRAFT_116869|K01593 aromatic-L-amino-acid/L-tryptophan decarboxylase [EC:4.1.1.28 4.1.1.105] | (RefSeq) DDC1; aromatic-aminoacid decarboxylase	Tyrosine metabolism (ko00350);; Phenylalanine metabolism (ko00360);; Tryptophan metabolism (ko00380);; Isoquinoline alkaloid biosynthesis (ko00950)	[E]	Amino acid transport and metabolism	Pyridoxal-dependent decarboxylase conserved domain	Phenylacetaldehyde synthase OS=Arabidopsis thaliana OX=3702 GN=ELI5 PE=1 SV=1	E	Amino acid transport and metabolism	hypothetical protein CHLRE_01g028423v5 [Chlamydomonas reinhardtii]
gene-CHLRE_13g580300v5	145	144	198	111	62	160	2.10445	1.76841	2.52131	1.34065	0.798056	1.76167	0.00122557	-1.22477	down	[V]	Defense mechanisms	Molecular Function: ATP binding (GO:0005524);; Molecular Function: ATPase activity (GO:0016887);;	K12608|8.1e-174|cre:CHLREDRAFT_182736|K12608 CCR4-NOT complex subunit CAF16 | (RefSeq) CGLD4; predicted protein	RNA degradation (ko03018)	[RK]	General function prediction only;; Transcription	ABC transporter	ABC transporter I family member 19 OS=Arabidopsis thaliana OX=3702 GN=ABCI19 PE=2 SV=1	K	Transcription	predicted protein [Chlamydomonas reinhardtii]
gene-CHLRE_03g202337v5	164	152	186	108	43	135	2.14654	1.68869	2.13803	1.18617	0.505907	1.34523	0.000212401	-1.48428	down	--	--	--	--	--	--	--	Protein FAM221A/B	--	S	Function unknown	hypothetical protein CHLRE_03g202337v5 [Chlamydomonas reinhardtii]
gene-CHLRE_08g374750v5	68	67	29	3005	4495	3931	0.303555	0.255176	0.113884	11.3756	18.2444	13.5397	3.18275e-55	5.39266	up	--	--	Cellular Component: integral component of membrane (GO:0016021);;	--	--	--	--	--	--	--	--	hypothetical protein CHLRE_08g374750v5 [Chlamydomonas reinhardtii]
gene-CHLRE_01g014650v5	856	958	778	0	0	0	12.0492	11.436	9.61164	0	0	0	1.97573e-39	-10.4507	down	[JO]	Translation, ribosomal structure and biogenesis;; Posttranslational modification, protein turnover, chaperones	Molecular Function: iron ion binding (GO:0005506);; Cellular Component: endoplasmic reticulum (GO:0005783);; Molecular Function: oxidoreductase activity, acting on paired donors, with incorporation or reduction of molecular oxygen (GO:0016705);; Biological Process: peptidyl-proline hydroxylation to 4-hydroxy-L-proline (GO:0018401);; Molecular Function: L-ascorbic acid binding (GO:0031418);;	K00472|2.9e-122|cre:CHLREDRAFT_79261|K00472 prolyl 4-hydroxylase [EC:1.14.11.2] | (RefSeq) predicted protein	Arginine and proline metabolism (ko00330)	[E]	Amino acid transport and metabolism	2OG-Fe(II) oxygenase superfamily	Prolyl 4-hydroxylase 2 OS=Arabidopsis thaliana OX=3702 GN=P4H2 PE=1 SV=1	S	Function unknown	hypothetical protein CHLRE_01g014650v5 [Chlamydomonas reinhardtii]
gene-CHLRE_08g370401v5	55	19	27	5099	4767	4590	1.18864	0.334233	0.499462	92.6707	92.8883	75.9022	1.16719e-79	6.39505	up	--	--	Biological Process: regulation of cyclin-dependent protein serine/threonine kinase activity (GO:0000079);; Cellular Component: cyclin-dependent protein kinase holoenzyme complex (GO:0000307);; Cellular Component: nucleus (GO:0005634);; Cellular Component: cytoplasm (GO:0005737);; Molecular Function: cyclin-dependent protein serine/threonine kinase regulator activity (GO:0016538);; Biological Proc…	K21777|1.6e-124|cre:CHLREDRAFT_206115|K21777 G2/mitotic-specific cyclin-B, other | (RefSeq) CYCB1, CYCB1a, CYCB1b; B type cyclin	--	[D]	Cell cycle control, cell division, chromosome partitioning	Cyclin, N-terminal domain	Cyclin-B2-2 OS=Arabidopsis thaliana OX=3702 GN=CYCB2-2 PE=1 SV=2	D	Cell cycle control, cell division, chromosome partitioning	hypothetical protein CHLRE_08g370401v5 [Chlamydomonas reinhardtii]
gene-CHLRE_06g288850v5	202	284	321	188	106	293	3.4847	4.1606	4.87861	2.7231	1.64229	3.86527	0.00185731	-1.1453	down	--	--	--	--	--	--	--	--	--	--	--	hypothetical protein CHLRE_06g288850v5 [Chlamydomonas reinhardtii]
gene-CHLRE_17g700950v5	3917	4519	6307	291	238	515	74.9445	73.2741	105.977	4.65828	4.08117	7.51074	2.06931e-60	-4.45807	down	[C]	Energy production and conversion	Molecular Function: electron carrier activity (GO:0009055);; Cellular Component: chloroplast (GO:0009507);; Molecular Function: metal ion binding (GO:0046872);; Molecular Function: 2 iron, 2 sulfur cluster binding (GO:0051537);;	K02639|7.1e-71|cre:CHLREDRAFT_156833|K02639 ferredoxin | (RefSeq) FDX5; apoferredoxin	Photosynthesis (ko00195)	--	--	2Fe-2S iron-sulfur cluster binding domain	Ferredoxin, chloroplastic OS=Chlamydomonas reinhardtii OX=3055 GN=PETF PE=1 SV=2	--	--	apoferredoxin [Chlamydomonas reinhardtii]
gene-CHLRE_05g248200v5	23639	21036	19083	8654	9382	9437	82.4526	62.1782	58.4481	25.2818	29.387	25.0857	2.6275e-19	-1.8332	down	--	--	Biological Process: lipid metabolic process (GO:0006629);; Molecular Function: phosphatidylcholine 1-acylhydrolase activity (GO:0008970);;	--	--	--	--	Lipase (class 3)	Phospholipase A1 PLIP3, chloroplastic OS=Arabidopsis thaliana OX=3702 GN=PLIP3 PE=1 SV=1	S	Function unknown	hypothetical protein CHLRE_05g248200v5 [Chlamydomonas reinhardtii]
gene-CHLRE_01g053550v5	19	0	6	764	789	655	0.102718	0	0.026713	3.46669	3.8407	2.70712	6.9298e-06	4.57171	up	--	--	--	--	--	--	--	Armadillo/beta-catenin-like repeat	--	--	--	hypothetical protein CHLRE_01g053550v5 [Chlamydomonas reinhardtii]
gene-CHLRE_06g310800v5	14	54	25	137	355	112	0.043779	0.146414	0.070505	0.36943	1.02667	0.273191	0.00244015	2.01491	up	--	--	--	--	--	--	--	--	--	--	--	hypothetical protein CHLRE_06g310800v5 [Chlamydomonas reinhardtii]
gene-CHLRE_17g736000v5	57	64	65	309	294	476	0.222739	0.212298	0.223182	1.02162	1.03827	1.43036	4.13489e-10	1.83754	up	--	--	--	--	--	--	--	--	--	--	--	hypothetical protein CHLRE_17g736000v5 [Chlamydomonas reinhardtii]
gene-CHLRE_02g075400v5	1038	1392	1307	5009	4968	4984	11.0956	12.6211	12.2766	44.8829	47.7199	40.6347	1.12817e-09	1.35679	up	--	--	--	--	--	--	--	PLAC8 family	--	--	--	hypothetical protein CHLRE_02g075400v5 [Chlamydomonas reinhardtii]
gene-CHLRE_03g152950v5	1381	1215	923	3880	3559	4703	7.68167	5.72947	4.51004	18.0855	17.7844	19.9418	1.36141e-07	1.12495	up	[J]	Translation, ribosomal structure and biogenesis	Molecular Function: RNA binding (GO:0003723);; Molecular Function: pseudouridine synthase activity (GO:0009982);; Biological Process: tRNA pseudouridine synthesis (GO:0031119);;	K06173|3.9e-203|cre:CHLREDRAFT_175853|K06173 tRNA pseudouridine38-40 synthase [EC:5.4.99.12] | (RefSeq) predicted protein	--	[J]	Translation, ribosomal structure and biogenesis	tRNA pseudouridine synthase	--	J	Translation, ribosomal structure and biogenesis	hypothetical protein CHLRE_03g152950v5 [Chlamydomonas reinhardtii]
gene-CHLRE_10g442250v5	60	56	50	255	211	218	0.360981	0.284956	0.26073	1.28928	1.14315	1.00349	4.56792e-05	1.37933	up	--	--	Cellular Component: MLL1 complex (GO:0071339);; Cellular Component: Rix1 complex (GO:0097344);;	K14827|0.0e+00|cre:CHLREDRAFT_144173|K14827 pre-rRNA-processing protein IPI1 | (RefSeq) predicted protein	--	[S]	Function unknown	Rix1 complex component involved in 60S ribosome maturation	--	S	Function unknown	hypothetical protein CHLRE_10g442250v5 [Chlamydomonas reinhardtii]
gene-CHLRE_14g632350v5	1101	424	609	2956	6857	2935	10.9853	3.5822	5.33781	24.7088	61.4555	22.3249	4.08765e-05	1.94918	up	--	--	--	--	--	--	--	--	--	--	--	hypothetical protein CHLRE_14g632350v5 [Chlamydomonas reinhardtii]
gene-CHLRE_14g614600v5	966	970	714	634	193	821	11.6912	9.95826	7.59275	6.42392	2.09671	7.57546	0.000570311	-1.37825	down	--	--	--	--	--	--	--	--	--	--	--	predicted protein [Chlamydomonas reinhardtii]
gene-CHLRE_03g145407v5	3431	3896	3293	1829	2806	2758	10.39	9.99779	8.75428	4.6376	7.62948	6.3644	2.10757e-05	-1.13598	down	--	--	Molecular Function: metal ion binding (GO:0046872);;	--	--	--	--	Zinc finger C-x8-C-x5-C-x3-H type (and similar)	--	S	Function unknown	hypothetical protein CHLRE_03g145407v5 [Chlamydomonas reinhardtii]
gene-CHLRE_12g500300v5	7	0	8	84	65	90	0.052095	0	0.053785	0.595918	0.494224	0.578122	4.37461e-05	3.01104	up	--	--	--	--	--	--	--	--	--	--	--	hypothetical protein CHLRE_12g500300v5 [Chlamydomonas reinhardtii]
gene-CHLRE_04g217940v5	16	17	5	116	80	136	0.086931	0.076387	0.021805	0.533583	0.391637	0.569904	2.38919e-05	2.33309	up	[M]	Cell wall/membrane/envelope biogenesis	Molecular Function: protein kinase activity (GO:0004672);; Molecular Function: ATP binding (GO:0005524);;	K07198|5.8e-10|thj:104822350|K07198 5'-AMP-activated protein kinase, catalytic alpha subunit [EC:2.7.11.11] | (RefSeq) SNF1-related protein kinase catalytic subunit alpha KIN10	--	[T]	Signal transduction mechanisms	Protein kinase domain	Mitogen-activated protein kinase kinase kinase 1b OS=Physcomitrium patens OX=3218 GN=MEKK1b PE=2 SV=2	T	Signal transduction mechanisms	hypothetical protein CHLRE_04g217940v5 [Chlamydomonas reinhardtii]
gene-CHLRE_03g198851v5	21077	18738	15786	7	0	0	137.538	103.622	90.4555	0.03287	0	0	4.90698e-20	-9.21216	down	--	--	--	--	--	--	--	--	--	--	--	hypothetical protein CHLRE_03g198851v5 [Chlamydomonas reinhardtii]
gene-CHLRE_11g467620v5	367	442	307	1597	1480	1932	3.17857	3.24493	2.33893	11.6053	11.5311	12.777	2.33384e-12	1.50227	up	--	--	--	K16754|3.1e-134|vcn:VOLCADRAFT_87880|K16754 coiled-coil domain-containing protein 41 | (RefSeq) hypothetical protein	--	--	--	--	--	--	--	hypothetical protein CHLRE_11g467620v5 [Chlamydomonas reinhardtii]
gene-CHLRE_06g278212v5	22	25	29	1834	2272	1637	0.105271	0.097904	0.1216	7.38	9.80443	5.99196	2.91758e-62	5.52161	up	--	--	--	--	--	--	--	--	--	--	--	hypothetical protein CHLRE_06g278212v5 [Chlamydomonas reinhardtii]
gene-CHLRE_03g146027v5	41	35	21	117	157	271	0.586792	0.423362	0.266015	1.42281	2.04885	3.01092	0.00016445	1.75205	up	--	--	--	--	--	--	--	--	--	--	--	hypothetical protein CHLRE_03g146027v5 [Chlamydomonas reinhardtii]
gene-CHLRE_12g489153v5	81299	96824	89597	63002	49945	66168	3487.2	3519.55	3374.67	2263.58	1923.85	2163	2.22995e-14	-1.23017	down	--	--	Biological Process: cytoplasmic translation (GO:0002181);; Molecular Function: structural constituent of ribosome (GO:0003735);; Cellular Component: cytosolic large ribosomal subunit (GO:0022625);;	K02910|1.2e-56|cre:CHLREDRAFT_78109|K02910 large subunit ribosomal protein L31e | (RefSeq) RPL31; ribosomal protein L31	Ribosome (ko03010)	[J]	Translation, ribosomal structure and biogenesis	Ribosomal protein L31e	60S ribosomal protein L31 OS=Chlamydomonas reinhardtii OX=3055 GN=RPL31 PE=3 SV=1	J	Translation, ribosomal structure and biogenesis	hypothetical protein CHLRE_12g489153v5 [Chlamydomonas reinhardtii]
gene-CHLRE_04g211599v5	120	157	123	99	48	130	4.69105	5.22191	4.20184	3.26253	1.6569	3.86316	0.00241468	-1.20188	down	--	--	--	--	--	--	--	--	--	--	--	hypothetical protein CHLRE_04g211599v5 [Chlamydomonas reinhardtii]
gene-CHLRE_01g013500v5	2777	2941	2363	903	718	1174	30.7626	28.9008	22.5354	8.74647	7.02259	9.41385	8.19643e-34	-2.18993	down	--	--	--	--	--	--	--	Hemerythrin HHE cation binding domain	--	S	Function unknown	predicted protein [Chlamydomonas reinhardtii]
gene-CHLRE_02g147302v5	107	150	165	512	382	512	1.01683	1.20985	1.37738	4.09256	3.26863	3.72094	0.000211161	1.06418	up	[E]	Amino acid transport and metabolism	Molecular Function: catalytic activity (GO:0003824);; Biological Process: biosynthetic process (GO:0009058);; Molecular Function: pyridoxal phosphate binding (GO:0030170);;	K15849|6.9e-208|vcn:VOLCADRAFT_103084|K15849 bifunctional aspartate aminotransferase and glutamate/aspartate-prephenate aminotransferase [EC:2.6.1.1 2.6.1.78 2.6.1.79] | (RefSeq) hypothetical protein	Tyrosine metabolism (ko00350);; Phenylalanine metabolism (ko00360);; Phenylalanine, tyrosine and tryptophan biosynthesis (ko00400);; Isoquinoline alkaloid biosynthesis (ko00950);; Tropane, piperidine and pyridine alkaloid biosynthesis (ko00960);; Biosynthesis of amino acids (ko01230)	[E]	Amino acid transport and metabolism	Aminotransferase class I and II	Bifunctional aspartate aminotransferase and glutamate/aspartate-prephenate aminotransferase OS=Petunia hybrida OX=4102 PE=1 SV=1	E	Amino acid transport and metabolism	hypothetical protein CHLRE_02g147302v5 [Chlamydomonas reinhardtii]
gene-CHLRE_17g734725v5	144	120	197	66	71	99	1.03611	0.728436	1.24362	0.394174	0.458265	0.539966	1.26299e-05	-1.59417	down	--	--	--	--	--	--	--	--	--	--	--	hypothetical protein CHLRE_17g734725v5 [Chlamydomonas reinhardtii]
gene-CHLRE_07g320500v5	1056	824	802	422	130	491	4.56493	3.02007	3.04547	1.5272	0.50299	1.61803	4.94236e-08	-2.03547	down	--	--	--	--	--	--	--	--	--	--	--	hypothetical protein CHLRE_07g320500v5 [Chlamydomonas reinhardtii]
gene-CHLRE_12g491450v5	317	335	278	120	105	281	2.16817	1.93721	1.66669	0.682077	0.640388	1.46368	1.07129e-05	-1.55652	down	--	--	--	--	--	--	--	--	--	--	--	hypothetical protein CHLRE_12g491450v5 [Chlamydomonas reinhardtii]
gene-CHLRE_12g495953v5	1239	1760	1522	1149	1043	1203	41.1644	49.5699	44.4355	31.9763	31.1299	30.4791	1.82579e-06	-1.04949	down	[P]	Inorganic ion transport and metabolism	Molecular Function: inorganic phosphate transmembrane transporter activity (GO:0005315);; Cellular Component: integral component of plasma membrane (GO:0005887);; Biological Process: phosphate ion transmembrane transport (GO:0035435);;	K14640|9.3e-22|cre:CHLREDRAFT_196333|K14640 solute carrier family 20 (sodium-dependent phosphate transporter) | (RefSeq) PTB8; sodium/phosphate symporter	--	[P]	Inorganic ion transport and metabolism	Phosphate transporter family	--	P	Inorganic ion transport and metabolism	hypothetical protein CHLRE_12g495953v5 [Chlamydomonas reinhardtii]
gene-CHLRE_16g683600v5	13	12	23	330	261	310	0.24047	0.182623	0.375425	5.36891	4.55077	4.57919	5.70342e-19	3.48328	up	--	--	--	--	--	--	--	--	--	--	--	hypothetical protein CHLRE_16g683600v5 [Chlamydomonas reinhardtii]
gene-CHLRE_06g278298v5	162	166	130	754	1091	1217	1.57027	1.35616	1.10167	6.11418	9.49291	8.98766	2.70243e-13	2.07475	up	--	--	--	--	--	--	--	--	--	--	--	hypothetical protein CHLRE_06g278298v5 [Chlamydomonas reinhardtii]
gene-CHLRE_17g720350v5	27	23	8	3381	3754	2571	0.476445	0.345464	0.121678	50.9108	60.6051	35.2172	1.09893e-65	6.60218	up	[D]	Cell cycle control, cell division, chromosome partitioning	Biological Process: regulation of barrier septum assembly (GO:0032955);; Biological Process: cell division (GO:0051301);;	K07195|1.1e-28|vcn:VOLCADRAFT_103855|K07195 exocyst complex component 7 | (RefSeq) hypothetical protein	--	--	--	Septum formation topological specificity factor MinE	Cell division topological specificity factor homolog, chloroplastic OS=Arabidopsis thaliana OX=3702 GN=MINE1 PE=1 SV=1	S	Function unknown	chloroplast division site-determinant MinE [Chlamydomonas reinhardtii]
gene-CHLRE_06g300900v5	449	337	423	1318	1412	1557	4.63903	2.95513	3.84068	11.4205	13.1206	12.2763	6.19004e-07	1.17415	up	--	--	Molecular Function: inositol hexakisphosphate binding (GO:0000822);; Molecular Function: phospholipid binding (GO:0005543);; Cellular Component: cytoplasm (GO:0005737);; Biological Process: mRNA export from nucleus (GO:0006406);; Biological Process: regulation of translational initiation (GO:0006446);; Biological Process: regulation of translational termination (GO:0006449);; Biological Process: …	K18723|7.8e-173|cre:CHLREDRAFT_144990|K18723 nucleoporin GLE1 | (RefSeq) polyadenylated-RNA export factor	RNA transport (ko03013);; mRNA surveillance pathway (ko03015)	[A]	RNA processing and modification	GLE1-like protein	--	A	RNA processing and modification	hypothetical protein CHLRE_06g300900v5 [Chlamydomonas reinhardtii]
gene-CHLRE_10g420550v5	48	60	69	158	193	275	0.433859	0.455676	0.542967	1.19696	1.57297	1.89995	0.00268226	1.13477	up	[O]	Posttranslational modification, protein turnover, chaperones	Molecular Function: endopeptidase activity (GO:0004175);; Molecular Function: serine-type peptidase activity (GO:0008236);;	K03797|3.3e-217|cre:CHLREDRAFT_96534|K03797 carboxyl-terminal processing protease [EC:3.4.21.102] | (RefSeq) carboxyl-terminal processing protease	--	--	--	Peptidase family S41	C-terminal processing peptidase, chloroplastic OS=Tetradesmus obliquus OX=3088 GN=ctpA PE=1 SV=1	O	Posttranslational modification, protein turnover, chaperones	hypothetical protein CHLRE_10g420550v5 [Chlamydomonas reinhardtii]
gene-CHLRE_06g250450v5	1254	1640	1758	7535	5944	6955	11.2492	12.4732	13.856	56.651	47.9145	47.5804	7.74967e-12	1.47584	up	[R]	General function prediction only	Cellular Component: chloroplast envelope (GO:0009941);; Cellular Component: integral component of membrane (GO:0016021);;	K14347|2.8e-172|vcn:VOLCADRAFT_82799|K14347 solute carrier family 10 (sodium/bile acid cotransporter), member 7 | (RefSeq) hypothetical protein	--	[R]	General function prediction only	SBF-like CPA transporter family (DUF4137)	Probable sodium/metabolite cotransporter BASS4, chloroplastic OS=Oryza sativa subsp. indica OX=39946 GN=BASS4 PE=3 SV=1	S	Function unknown	hypothetical protein CHLRE_06g250450v5 [Chlamydomonas reinhardtii]
gene-CHLRE_09g402441v5	69	101	120	58	35	78	0.751919	0.934309	1.15253	0.523673	0.33614	0.649143	0.00122557	-1.41152	down	--	--	--	--	--	--	--	--	--	--	--	hypothetical protein CHLRE_09g402441v5 [Chlamydomonas reinhardtii]
gene-CHLRE_16g653601v5	174	198	194	672	429	760	2.88271	2.77307	2.81901	9.32779	6.38432	9.60034	2.88485e-05	1.02979	up	[J]	Translation, ribosomal structure and biogenesis	Biological Process: ribosomal large subunit assembly (GO:0000027);; Molecular Function: structural constituent of ribosome (GO:0003735);; Biological Process: translation (GO:0006412);; Cellular Component: large ribosomal subunit (GO:0015934);;	K02913|1.4e-26|cre:CHLREDRAFT_151596|K02913 large subunit ribosomal protein L33 | (RefSeq) MRPL33; mitochondrial ribosomal protein L33	Ribosome (ko03010)	[J]	Translation, ribosomal structure and biogenesis	Ribosomal protein L33	--	J	Translation, ribosomal structure and biogenesis	mitochondrial ribosomal protein L33 [Chlamydomonas reinhardtii]
gene-CHLRE_02g092350v5	2050	1228	1445	709	1413	1102	16.4943	8.37005	10.2074	4.77739	10.2097	6.75816	0.00220012	-1.13184	down	[QV]	Secondary metabolites biosynthesis, transport and catabolism;; Defense mechanisms	Molecular Function: iron ion binding (GO:0005506);; Cellular Component: endoplasmic reticulum (GO:0005783);; Cellular Component: Golgi apparatus (GO:0005794);; Cellular Component: plasma membrane (GO:0005886);; Molecular Function: sterol 14-demethylase activity (GO:0008398);; Cellular Component: integral component of membrane (GO:0016021);; Biological Process: sterol metabolic process (GO:0016125…	K05917|9.3e-289|cre:CHLREDRAFT_196411|K05917 sterol 14alpha-demethylase [EC:1.14.14.154 1.14.15.36] | (RefSeq) CYP51G1; sterol 14 desaturase	Steroid biosynthesis (ko00100)	[Q]	Secondary metabolites biosynthesis, transport and catabolism	Cytochrome P450	Obtusifoliol 14-alpha demethylase OS=Sorghum bicolor OX=4558 GN=CYP51 PE=1 SV=1	Q	Secondary metabolites biosynthesis, transport and catabolism	sterol 14 desaturase [Chlamydomonas reinhardtii]
gene-CHLRE_08g382450v5	184	89	110	657	642	677	1.49247	0.611358	0.779067	4.46988	4.68263	4.19259	4.01648e-07	1.69772	up	--	--	--	--	--	--	--	--	--	--	--	predicted protein [Chlamydomonas reinhardtii]
gene-CHLRE_05g242859v5	268	216	273	196	146	183	5.09764	3.49273	4.57541	3.12932	2.49129	2.65718	2.2905e-05	-1.16792	down	--	--	--	--	--	--	--	--	--	--	--	hypothetical protein CHLRE_05g242859v5 [Chlamydomonas reinhardtii]
gene-CHLRE_12g560902v5	6	23	16	351	211	546	0.081523	0.262039	0.190965	4.06175	2.61874	5.74652	8.12098e-16	3.76543	up	--	--	--	--	--	--	--	--	--	--	--	hypothetical protein CHLRE_12g560902v5 [Chlamydomonas reinhardtii]
gene-CHLRE_09g409901v5	390	402	257	20684	22365	20541	2.69298	2.35561	1.55922	119.825	138.909	108.269	6.45813e-99	5.24087	up	--	--	--	--	--	--	--	Pherophorin	--	--	--	hypothetical protein CHLRE_09g409901v5 [Chlamydomonas reinhardtii]
gene-CHLRE_09g390912v5	49	11	60	658	473	614	0.187599	0.034424	0.203854	2.15156	1.65704	1.8253	1.34332e-10	3.07466	up	--	--	--	K06236|0.0e+00|cre:CHLREDRAFT_174181|K06236 collagen type I alpha | (RefSeq) predicted protein	--	--	--	--	--	S	Function unknown	hypothetical protein CHLRE_09g390912v5 [Chlamydomonas reinhardtii]
gene-CHLRE_06g257601v5	1750	2084	2262	13936	12742	22114	31.5043	31.7892	35.7547	210.193	206.052	303.482	1.06308e-28	2.30444	up	[V]	Defense mechanisms	Biological Process: response to oxidative stress (GO:0006979);; Molecular Function: thioredoxin peroxidase activity (GO:0008379);; Biological Process: cell redox homeostasis (GO:0045454);;	K03386|1.3e-126|cre:CHLREDRAFT_142363|K03386 peroxiredoxin 2/4 [EC:1.11.1.24] | (RefSeq) PRX1; 2-cys peroxiredoxin, chloroplastic	--	[O]	Posttranslational modification, protein turnover, chaperones	AhpC/TSA family	2-Cys peroxiredoxin BAS1-like, chloroplastic OS=Arabidopsis thaliana OX=3702 GN=At5g06290 PE=2 SV=3	O	Posttranslational modification, protein turnover, chaperones	2-cys peroxiredoxin, chloroplastic [Chlamydomonas reinhardtii]
gene-CHLRE_01g002300v5	36498	42846	39319	29068	21891	30314	796.401	792.283	753.363	531.277	428.958	504.103	8.68534e-14	-1.19997	down	[O]	Posttranslational modification, protein turnover, chaperones	Biological Process: protein peptidyl-prolyl isomerization (GO:0000413);; Molecular Function: peptidyl-prolyl cis-trans isomerase activity (GO:0003755);; Cellular Component: cytoplasm (GO:0005737);; Biological Process: protein folding (GO:0006457);; Molecular Function: cyclosporin A binding (GO:0016018);; Cellular Component: intracellular membrane-bounded organelle (GO:0043231);;	K01802|2.8e-99|cre:CHLREDRAFT_196289|K01802 peptidylprolyl isomerase [EC:5.2.1.8] | (RefSeq) CYN19-2; peptidyl-prolyl cis-trans isomerase, cyclophilin-type	--	[O]	Posttranslational modification, protein turnover, chaperones	Cyclophilin type peptidyl-prolyl cis-trans isomerase/CLD	Peptidyl-prolyl cis-trans isomerase OS=Zea mays OX=4577 GN=CYP PE=2 SV=1	O	Posttranslational modification, protein turnover, chaperones	peptidyl-prolyl cis-trans isomerase, cyclophilin-type [Chlamydomonas reinhardtii]
gene-CHLRE_03g203850v5	145886	178918	159252	94067	86367	102533	1538.08	1598.55	1474.32	830.713	817.702	823.84	2.17277e-16	-1.41367	down	[P]	Inorganic ion transport and metabolism	Biological Process: sulfate assimilation (GO:0000103);; Molecular Function: sulfate adenylyltransferase (ATP) activity (GO:0004781);;	K00958|3.6e-218|cre:CHLREDRAFT_196910|K00958 sulfate adenylyltransferase [EC:2.7.7.4] | (RefSeq) ATS1; ATP-sulfurylase	Purine metabolism (ko00230);; Monobactam biosynthesis (ko00261);; Selenocompound metabolism (ko00450);; Sulfur metabolism (ko00920)	[P]	Inorganic ion transport and metabolism	ATP-sulfurylase	--	P	Inorganic ion transport and metabolism	hypothetical protein CHLRE_03g203850v5 [Chlamydomonas reinhardtii]
gene-CHLRE_09g386350v5	60	67	75	269	180	295	0.757834	0.725825	0.841419	2.88264	2.06243	2.87585	0.000182381	1.18954	up	--	--	Molecular Function: nucleic acid binding (GO:0003676);; Cellular Component: nucleus (GO:0005634);; Biological Process: transcription, DNA-templated (GO:0006351);; Biological Process: regulation of transcription, DNA-templated (GO:0006355);; Molecular Function: zinc ion binding (GO:0008270);;	K03145|1.5e-184|cre:CHLREDRAFT_138155|K03145 transcription elongation factor S-II | (RefSeq) predicted protein	--	[K]	Transcription	Transcription factor S-II (TFIIS), central domain	Transcription elongation factor TFIIS OS=Arabidopsis thaliana OX=3702 GN=TFIIS PE=1 SV=1	K	Transcription	predicted protein [Chlamydomonas reinhardtii]
gene-CHLRE_08g358350v5	6	15	14	126	101	224	0.030406	0.067955	0.064296	0.57339	0.493517	0.926972	2.96625e-08	2.85516	up	--	--	--	--	--	--	--	FAST kinase-like protein, subdomain 1	--	--	--	hypothetical protein CHLRE_08g358350v5 [Chlamydomonas reinhardtii]
gene-CHLRE_15g641600v5	2123	2626	2478	1508	882	1887	35.5016	37.2266	36.3995	21.1261	13.2476	24.0483	6.3756e-10	-1.43545	down	[S]	Function unknown	--	K09966|1.9e-59|vcn:VOLCADRAFT_83291|K09966 uncharacterized protein | (RefSeq) hypothetical protein	--	--	--	Uncharacterized protein conserved in bacteria (DUF2237)	--	S	Function unknown	hypothetical protein CHLRE_15g641600v5 [Chlamydomonas reinhardtii]
gene-CHLRE_01g028550v5	52	46	60	278	117	236	0.723368	0.546203	0.737863	3.26637	1.46982	2.52534	0.0018685	1.27868	up	--	--	Molecular Function: thiol-dependent ubiquitin-specific protease activity (GO:0004843);;	K18342|2.5e-153|cre:CHLREDRAFT_146505|K18342 OTU domain-containing protein 6 [EC:3.4.19.12] | (RefSeq) predicted protein	--	[TO]	Signal transduction mechanisms;; Posttranslational modification, protein turnover, chaperones	OTU-like cysteine protease	OVARIAN TUMOR DOMAIN-containing deubiquitinating enzyme 5 OS=Arabidopsis thaliana OX=3702 GN=OTU5 PE=2 SV=1	--	--	hypothetical protein CHLRE_01g028550v5 [Chlamydomonas reinhardtii]
gene-CHLRE_05g244100v5	777	991	752	426	283	533	2.84314	3.07439	2.41752	1.30618	0.93009	1.4863	3.57707e-13	-1.68549	down	--	--	--	--	--	--	--	--	--	S	Function unknown	hypothetical protein CHLRE_05g244100v5 [Chlamydomonas reinhardtii]
gene-CHLRE_08g382560v5	86	96	110	598	447	627	0.692431	0.65183	0.776479	4.03486	3.23752	3.84915	2.21816e-13	1.83649	up	--	--	Biological Process: protein glycosylation (GO:0006486);; Molecular Function: transferase activity, transferring glycosyl groups (GO:0016757);;	K20889|1.1e-19|cqi:110730897|K20889 probable glucuronoxylan glucuronosyltransferase IRX7 [EC:2.4.1.-] | (RefSeq) probable glucuronoxylan glucuronosyltransferase F8H	--	--	--	Exostosin family	--	S	Function unknown	hypothetical protein CHLRE_08g382560v5 [Chlamydomonas reinhardtii]
gene-CHLRE_01g019950v5	219	391	387	1417	15386	1838	1.77003	2.6771	2.74438	9.59906	111.798	11.3338	0.00370043	3.00994	up	[O]	Posttranslational modification, protein turnover, chaperones	Cellular Component: cytosol (GO:0005829);; Molecular Function: unfolded protein binding (GO:0051082);; Biological Process: chaperone mediated protein folding requiring cofactor (GO:0051085);; Molecular Function: chaperone binding (GO:0051087);;	K09510|1.6e-167|cre:CHLREDRAFT_298|K09510 DnaJ homolog subfamily B member 4 | (RefSeq) DNJ7; DnaJ-like protein	--	[O]	Posttranslational modification, protein turnover, chaperones	DnaJ C terminal domain	DnaJ protein ERDJ3B OS=Oryza sativa subsp. japonica OX=39947 GN=ERDJ3B PE=1 SV=1	O	Posttranslational modification, protein turnover, chaperones	hypothetical protein CHLRE_01g019950v5 [Chlamydomonas reinhardtii]
gene-CHLRE_12g504350v5	935	1051	980	845	479	925	9.33379	8.89233	8.59584	7.06441	4.28932	7.04091	3.0943e-06	-1.07293	down	[I]	Lipid transport and metabolism	Cellular Component: membrane (GO:0016020);; Molecular Function: lipase activity (GO:0016298);;	K01054|5.7e-72|mng:MNEG_9475|K01054 acylglycerol lipase [EC:3.1.1.23] | (RefSeq) hypothetical protein	Glycerolipid metabolism (ko00561)	[I]	Lipid transport and metabolism	Serine aminopeptidase, S33	--	I	Lipid transport and metabolism	hypothetical protein CHLRE_12g504350v5 [Chlamydomonas reinhardtii]
gene-CHLRE_06g260050v5	108	52	61	17	8	39	0.984975	0.397992	0.484044	0.124844	0.062336	0.26899	7.84959e-05	-2.37321	down	--	--	--	--	--	--	--	ATP-dependent protease La (LON) substrate-binding domain	--	--	--	hypothetical protein CHLRE_06g260050v5 [Chlamydomonas reinhardtii]
gene-CHLRE_10g441700v5	18	0	4	140	83	134	0.059647	0	0.009877	0.402783	0.255239	0.349389	0.000195805	2.97417	up	--	--	--	--	--	--	--	--	--	--	--	hypothetical protein CHLRE_10g441700v5 [Chlamydomonas reinhardtii]
gene-CHLRE_02g143050v5	93401	118404	116329	67021	48719	56894	3176.46	3412.43	3473.93	1909.19	1487.89	1474.58	2.28699e-14	-1.56281	down	--	--	Molecular Function: structural constituent of ribosome (GO:0003735);; Cellular Component: ribosome (GO:0005840);; Biological Process: translational elongation (GO:0006414);;	K02943|4.2e-32|cre:CHLREDRAFT_195600|K02943 large subunit ribosomal protein LP2 | (RefSeq) RPP2; acidic ribosomal protein P2	Ribosome (ko03010)	[J]	Translation, ribosomal structure and biogenesis	60s Acidic ribosomal protein	60S acidic ribosomal protein P2B OS=Zea mays OX=4577 GN=RPP2B PE=1 SV=1	J	Translation, ribosomal structure and biogenesis	acidic ribosomal protein P2 [Chlamydomonas reinhardtii]
gene-CHLRE_12g561601v5	39	41	37	418	305	419	0.950778	0.838196	0.784846	8.52603	6.66516	7.7745	7.0535e-19	2.58991	up	--	--	--	--	--	--	--	--	--	--	--	hypothetical protein CHLRE_12g561601v5 [Chlamydomonas reinhardtii]
gene-CHLRE_17g701350v5	14	4	8	123	97	115	0.222891	0.042065	0.101147	1.69221	1.42214	1.42629	2.85488e-07	2.87472	up	[L]	Replication, recombination and repair	Molecular Function: RNA binding (GO:0003723);; Molecular Function: RNA-DNA hybrid ribonuclease activity (GO:0004523);; Biological Process: mismatch repair (GO:0006298);; Cellular Component: ribonuclease H2 complex (GO:0032299);; Biological Process: DNA replication, removal of RNA primer (GO:0043137);;	K10743|2.9e-147|cre:CHLREDRAFT_170458|K10743 ribonuclease H2 subunit A [EC:3.1.26.4] | (RefSeq) predicted protein	DNA replication (ko03030)	[L]	Replication, recombination and repair	Ribonuclease HII	Ribonuclease H2 subunit A OS=Arabidopsis thaliana OX=3702 GN=At2g25100 PE=2 SV=2	L	Replication, recombination and repair	hypothetical protein CHLRE_17g701350v5 [Chlamydomonas reinhardtii]
gene-CHLRE_10g434350v5	1663	1089	1598	219	478	178	10.7606	5.97112	9.07471	1.1859	2.77599	0.873904	2.16404e-10	-2.77308	down	--	--	Molecular Function: copper ion transmembrane transporter activity (GO:0005375);; Cellular Component: integral component of membrane (GO:0016021);;	K14686|1.8e-52|cre:CHLREDRAFT_196101|K14686 solute carrier family 31 (copper transporter), member 1 | (RefSeq) CTR1; CTR type copper ion transporter	--	--	--	Ctr copper transporter family	--	--	--	hypothetical protein CHLRE_10g434350v5 [Chlamydomonas reinhardtii]
gene-CHLRE_01g015350v5	124	158	136	339	290	927	1.2444	1.35283	1.20676	2.86275	2.62414	7.13626	0.00588229	1.13795	up	[IQR]	Lipid transport and metabolism;; Secondary metabolites biosynthesis, transport and catabolism;; General function prediction only	Cellular Component: chloroplast (GO:0009507);; Biological Process: photosynthesis (GO:0015979);; Biological Process: chlorophyll biosynthetic process (GO:0015995);; Molecular Function: protochlorophyllide reductase activity (GO:0016630);;	K00218|3.5e-214|cre:CHLREDRAFT_136589|K00218 protochlorophyllide reductase [EC:1.3.1.33] | (RefSeq) POR; light-dependent protochlorophyllide reductase	Porphyrin and chlorophyll metabolism (ko00860)	[Q]	Secondary metabolites biosynthesis, transport and catabolism	short chain dehydrogenase	Protochlorophyllide reductase, chloroplastic OS=Chlamydomonas reinhardtii OX=3055 GN=PORA PE=3 SV=1	Q	Secondary metabolites biosynthesis, transport and catabolism	light-dependent protochlorophyllide reductase [Chlamydomonas reinhardtii]
gene-CHLRE_16g691600v5	661	594	578	380	502	512	7.91016	6.02387	6.07302	3.80238	5.39147	4.67092	0.000104568	-1.01683	down	--	--	--	--	--	--	--	--	--	--	--	hypothetical protein CHLRE_16g691600v5 [Chlamydomonas reinhardtii]
gene-CHLRE_11g482900v5	699	921	682	546	350	570	10.2981	11.4947	8.82702	6.73482	4.62178	6.39218	2.21481e-08	-1.30854	down	[R]	General function prediction only	Molecular Function: GTPase activity (GO:0003924);; Molecular Function: GTP binding (GO:0005525);; Cellular Component: Golgi apparatus (GO:0005794);; Biological Process: intracellular protein transport (GO:0006886);; Cellular Component: endomembrane system (GO:0012505);; Biological Process: Rab protein signal transduction (GO:0032482);;	K07910|9.8e-112|cre:CHLREDRAFT_24345|K07910 Ras-related protein Rab-18 | (RefSeq) RABC3; small rab-related GTPase	--	[R]	General function prediction only	Ras family	GTP-binding protein yptV3 OS=Volvox carteri OX=3067 GN=YPTV3 PE=3 SV=1	U	Intracellular trafficking, secretion, and vesicular transport	small rab-related GTPase [Chlamydomonas reinhardtii]
gene-CHLRE_13g602425v5	5	0	0	91	122	128	0.037132	0	0	0.62774	0.905949	0.806729	2.66955e-10	4.81618	up	--	--	--	--	--	--	--	--	--	--	--	hypothetical protein CHLRE_13g602425v5 [Chlamydomonas reinhardtii]
gene-CHLRE_02g078950v5	178	189	116	657	676	756	0.963351	0.87074	0.549883	2.99297	3.30055	3.13121	2.19857e-07	1.45479	up	--	--	--	--	--	--	--	Gametolysin peptidase M11	--	--	--	hypothetical protein CHLRE_02g078950v5 [Chlamydomonas reinhardtii]
gene-CHLRE_13g591100v5	88	85	85	428	240	320	0.261713	0.214048	0.22381	1.07563	0.646496	0.729913	9.96778e-05	1.25856	up	--	--	Molecular Function: calcium channel activity (GO:0005262);; Molecular Function: calcium ion binding (GO:0005509);; Biological Process: cellular calcium ion homeostasis (GO:0006874);; Cellular Component: integral component of membrane (GO:0016021);; Biological Process: calcium ion transmembrane transport (GO:0070588);;	K22048|8.2e-24|han:110893690|K22048 mechanosensitive ion channel protein 4/5/6/7/8/9/10 | (RefSeq) mechanosensitive ion channel protein 10-like isoform X1	--	[M]	Cell wall/membrane/envelope biogenesis	Mechanosensitive ion channel	Mechanosensitive ion channel protein 10 OS=Arabidopsis thaliana OX=3702 GN=MSL10 PE=1 SV=1	M	Cell wall/membrane/envelope biogenesis	hypothetical protein CHLRE_13g591100v5 [Chlamydomonas reinhardtii]
gene-CHLRE_07g351550v5	729	1252	1156	29	38	65	2.4172	3.51858	3.36557	0.078685	0.112171	0.162182	1.25449e-56	-5.1464	down	--	--	Cellular Component: nucleus (GO:0005634);; Biological Process: regulation of flower development (GO:0009909);;	K22377|2.8e-10|smo:SELMODRAFT_437336|K22377 E3 ubiquitin-protein ligase listerin [EC:2.3.2.27] | (RefSeq) hypothetical protein	--	--	--	CCT motif	--	K	Transcription	hypothetical protein CHLRE_07g351550v5 [Chlamydomonas reinhardtii]
gene-CHLRE_01g045200v5	3258	4790	4049	152	119	289	68.8625	85.8143	75.1668	2.68872	2.24276	4.64897	4.67084e-78	-5.06663	down	--	--	Biological Process: jasmonic acid biosynthetic process (GO:0009695);; Molecular Function: allene-oxide cyclase activity (GO:0046423);;	K10525|3.8e-96|cre:CHLREDRAFT_183696|K10525 allene oxide cyclase [EC:5.3.99.6] | (RefSeq) predicted protein	alpha-Linolenic acid metabolism (ko00592)	--	--	--	--	--	--	predicted protein [Chlamydomonas reinhardtii]
gene-CHLRE_12g536650v5	69	15	9	2375	2670	2514	0.419784	0.073009	0.047508	12.1434	14.6328	11.6926	7.00901e-11	5.06777	up	--	--	--	K20641|9.0e-11|vcn:VOLCADRAFT_116045|K20641 Rho GTPase-activating protein 20 | (RefSeq) hypothetical protein	--	--	--	--	--	--	--	hypothetical protein CHLRE_12g536650v5 [Chlamydomonas reinhardtii]
gene-CHLRE_03g166201v5	120	174	137	633	364	565	1.88702	2.31974	1.88854	8.36443	5.15982	6.78568	6.63062e-05	1.17482	up	--	--	Molecular Function: phosphatidylinositol bisphosphate binding (GO:1902936);;	--	--	[I]	Lipid transport and metabolism	CRAL/TRIO domain	--	S	Function unknown	Sec14p-like lipid-binding protein [Chlamydomonas reinhardtii]
gene-CHLRE_16g677500v5	337	338	367	1953	1606	1647	5.22419	4.44712	4.99928	25.4188	22.3984	19.5014	5.14771e-14	1.66914	up	[P]	Inorganic ion transport and metabolism	Biological Process: sulfate assimilation (GO:0000103);; Molecular Function: adenylylsulfate kinase activity (GO:0004020);; Molecular Function: ATP binding (GO:0005524);; Biological Process: hydrogen sulfide biosynthetic process (GO:0070814);;	K00860|1.0e-122|cre:CHLREDRAFT_184419|K00860 adenylylsulfate kinase [EC:2.7.1.25] | (RefSeq) APK1; adenosine 5'-phosphosulfate kinase	Purine metabolism (ko00230);; Sulfur metabolism (ko00920)	[P]	Inorganic ion transport and metabolism	Adenylylsulphate kinase	Adenylyl-sulfate kinase 2, chloroplastic OS=Arabidopsis thaliana OX=3702 GN=APK2 PE=1 SV=1	P	Inorganic ion transport and metabolism	hypothetical protein CHLRE_16g677500v5 [Chlamydomonas reinhardtii]
gene-CHLRE_06g282750v5	1968	1831	1499	1382	670	1719	12.1788	9.60191	8.14871	7.16662	3.7225	8.11016	3.17111e-05	-1.17732	down	--	--	--	--	--	--	--	--	--	--	--	hypothetical protein CHLRE_06g282750v5 [Chlamydomonas reinhardtii]
gene-CHLRE_08g365750v5	2	8	3	336	268	302	0.009948	0.045157	0.013221	1.94377	1.66018	1.58952	5.34635e-25	5.21828	up	--	--	--	--	--	--	--	--	--	--	--	hypothetical protein CHLRE_08g365750v5 [Chlamydomonas reinhardtii]
gene-CHLRE_01g013000v5	286	372	338	36	26	85	1.45182	1.60104	1.5038	0.150251	0.116739	0.325758	6.85345e-20	-3.39274	down	--	--	Molecular Function: DNA-directed DNA polymerase activity (GO:0003887);; Cellular Component: nucleus (GO:0005634);; Biological Process: double-strand break repair via nonhomologous end joining (GO:0006303);;	K03513|4.0e-18|csl:COCSUDRAFT_41973|K03513 DNA polymerase mu [EC:2.7.7.7] | (RefSeq) Nucleotidyltransferase	Non-homologous end-joining (ko03450)	--	--	DNA polymerase beta thumb	--	--	--	hypothetical protein CHLRE_01g013000v5 [Chlamydomonas reinhardtii]
gene-CHLRE_12g532300v5	50	75	63	4407	2813	4892	0.631809	0.802903	0.699973	46.8603	32.0651	47.327	1.86929e-109	5.27968	up	--	--	--	--	--	--	--	--	--	--	--	hypothetical protein CHLRE_12g532300v5 [Chlamydomonas reinhardtii]
gene-CHLRE_07g320600v5	917	1328	1136	219	124	122	14.8198	18.197	16.131	2.96487	1.80018	1.49285	1.50002e-29	-3.44451	down	--	--	--	--	--	--	--	--	--	--	--	predicted protein [Chlamydomonas reinhardtii]
gene-CHLRE_02g080600v5	106	159	156	3361	1735	3644	0.804829	1.02103	1.03933	21.4609	11.8753	21.1715	1.60423e-40	3.63765	up	[O]	Posttranslational modification, protein turnover, chaperones	Molecular Function: ATP binding (GO:0005524);; Cellular Component: nucleus (GO:0005634);; Cellular Component: cytoplasm (GO:0005737);; Cellular Component: endoplasmic reticulum lumen (GO:0005788);; Biological Process: response to unfolded protein (GO:0006986);; Cellular Component: membrane (GO:0016020);; Molecular Function: ATPase activity (GO:0016887);; Biological Process: ubiquitin-dependent ER…	K09490|0.0e+00|cre:CHLREDRAFT_133650|K09490 endoplasmic reticulum chaperone BiP [EC:3.6.4.10] | (RefSeq) BIP2; binding protein 2	Protein export (ko03060);; Protein processing in endoplasmic reticulum (ko04141)	[O]	Posttranslational modification, protein turnover, chaperones	Hsp70 protein	Heat shock 70 kDa protein BIP2 OS=Arabidopsis thaliana OX=3702 GN=BIP2 PE=1 SV=2	O	Posttranslational modification, protein turnover, chaperones	hypothetical protein CHLRE_02g080600v5 [Chlamydomonas reinhardtii]
gene-CHLRE_01g009200v5	131	109	111	536	513	522	1.67948	1.17654	1.24793	5.76678	5.91677	5.11224	1.66486e-08	1.50862	up	--	--	--	--	--	[DR]	Cell cycle control, cell division, chromosome partitioning;; General function prediction only	--	BTB/POZ and MATH domain-containing protein 3 OS=Arabidopsis thaliana OX=3702 GN=BPM3 PE=1 SV=1	S	Function unknown	hypothetical protein CHLRE_01g009200v5 [Chlamydomonas reinhardtii]
[truncated: 3,395 more rows]
